# Supplementary material for: Single-cell total-RNA profiling unveils regulatory hubs of transcription factors
Source: Nat Commun. 2024 Jul 15;15:5941. doi: 10.1038/s41467-024-50291-3 (PMC11251146; doi:10.1038/s41467-024-50291-3)
Supplement: Supplementary file 4 — Supplementary Data 1 [file 41467_2024_50291_MOESM4_ESM.xlsx]

## Sheet: Table S1
Supplementary Data 1: Differentially expressed genes along the cell cycle in HEK293T cell line.
Gene	Exon_FDR	Intron_FDR
TSPAN6	0.0524112	1
DPM1	1	1
SCYL3	1	1
C1orf112	1	0.531422
GCLC	1	1
STPG1	1	1
NIPAL3	1	1
LAS1L	0.264992	0.0589778
ENPP4	1	1
SEMA3F	1	0.639344
ANKIB1	1	0.569199
KRIT1	0.00187634	0.054002
RAD52	1	1
LAP3	0.843425	1
MAD1L1	0.0647538	0.0659281
LASP1	1	1
SNX11	0.65023	1
M6PR	1	1
KLHL13	1	1
ICA1	1	0.631353
DBNDD1	1	1
ALS2	1	0.27101
CFLAR	1	1
NDUFAF7	1	1
RBM5	0.247655	0.269344
SLC7A2	0.51428	1
SARM1	1	1
POLDIP2	1	1
PLXND1	0.848761	1
AK2	1	1
FKBP4	0.913807	1
RBM6	0.488712	1
CAMKK1	1	1
RECQL	0.881084	0.180501
CCDC132	1	1
NDUFAB1	0.944519	1
SLC25A13	0.860648	1
ST7	0.129284	0.00135022
CDC27	1.88203e-13	0.013949
HCCS	1	1
DVL2	1	1
UPF1	0.0253251	0.513354
SKAP2	1	1
SLC25A5	0.0465079	1
CCDC109B	0.512009	0.561899
POLR2J	1	0.933801
DHX33	0.0558782	1
LIG3	1	0.253849
RPAP3	0.0766266	1
CIAPIN1	0.674734	0.064247
SPPL2B	0.142912	1
PRKAR2B	1	1
MSL3	1	0.678933
CREBBP	0.35387	0.0459519
GCFC2	0.8992	1
WDR54	0.717843	1
CROT	1	1
KMT2E	0.607336	0.132007
RHBDD2	1	1
IBTK	0.51428	0.233549
ZNF195	0.923587	0.318186
MYCBP2	1	1
FBXL3	0.0101313	0.12719
ITGA3	1	1
ZFX	1.24311e-05	8.93392e-05
LAMP2	1	0.889799
GGNBP2	1	1
ITGA2B	1	1
GDE1	1	1
TMEM98	0.681063	0.899495
MAP3K14	1	1
ABCC8	1	0.0629228
SYNRG	1	1
TMEM132A	0.855782	0.790822
AP2B1	1	1
ZNF263	0.216087	1.41026e-05
MAP3K9	1	0.276364
RALA	1	0.128392
BAIAP2L1	0.175557	1
JHDM1D	0.961985	1
ETV1	1	0.710672
AGK	1	0.164265
PHTF2	0.0979837	1
FARP2	1	0.926921
USH1C	1	1
GGCT	0.093214	1
DBF4	6.43053e-06	0.038223
IFRD1	0.502593	0.996278
COX10	1	0.371674
GTF2IRD1	0.000652872	0.417398
PAF1	1	1
VPS41	1	1
ARHGAP44	1	1
ELAC2	1	1
ADIPOR2	0.689627	1
MARK4	0.720828	0.160369
CCDC124	1	1
PAFAH1B1	0.814708	1
KIAA0100	1	0.655747
GAS7	1	0.549511
MATK	1	1
ST7L	1	0.661034
PAX6	1	1
RHBDF1	1	1
LUC7L	1	0.951708
CACNA2D2	1	0.0924749
PIGQ	1	1
TEAD3	0.868341	0.884128
DNAJC11	1	0.889623
MYLIP	1	1
E2F2	0	2.39912e-09
PSMB1	1	1
JARID2	1	0.153854
CDKL5	0.707395	0.406473
NADK	1	0.917363
CYTH3	0.923988	0.162198
ADAM22	0.0577789	1
SYPL1	1	1
SPAG9	0.112251	0.878674
CELSR3	1	1
AASS	0.932457	1
MGST1	1	1
CRY1	0.36228	1
NFIX	0.783598	0.933801
ST3GAL1	0.00766886	0.00418897
PKD1	0.674734	1
MAPK8IP2	0.611312	1
MED24	0.131833	1
HEATR5B	1	1
SEC62	6.29211e-06	1
RPS20	0.227971	1
CSDE1	0.0384585	0.348083
UBE3C	1	1
REV3L	1	0.674331
MASP2	0.936712	1
FAM76A	0.206673	0.583595
POMT2	0.738755	0.270182
VTA1	0.00189705	1
MLXIPL	1	0.883648
BAZ1B	0.923092	1
RANBP9	0.872573	1
SPRTN	0.525027	1
METTL13	1	0.284886
ZNF207	0.203385	0.225892
UQCRC1	0.0904005	1
STARD3NL	1	1
CD9	1	1
NCAPD2	3.98615e-08	4.98513e-06
IFFO1	0.536047	1
GIPR	0.888554	1
PHF7	1	1
NISCH	0.0111265	0.00491577
FUZ	0.478391	0.855197
ZNF200	1	0.539377
CD4	1	0.324617
SCMH1	0.0183564	0.0736688
FYN	1	0.671414
HIVEP2	1	0.00380089
TCEB3	0.276228	0.681082
LYPLA2	0.788204	1
CLCN6	0.715884	1
MRC2	1	0.110374
TSPAN9	1	1
BTBD7	0.214001	1
APBA3	1	1
MKS1	0.208986	1
ABHD5	1	1
AKAP8L	0.190276	0.273458
MBTD1	0.274116	0.0112813
UTP18	1	1
RNF216	0.506471	0.319244
TTC19	0.0487544	0.468304
PTBP1	0.234276	1
DPF1	1	1
SYT7	1	0.353452
LARS2	1	0.905752
PIK3C2A	0.0903919	0.0265048
PLAUR	1	1
ANLN	0	1.06863e-07
WIZ	0.0011203	1
RABGAP1	0.487194	1
QPCTL	1	0.00944022
PPP5C	0.62329	0.236454
CEP68	0.638789	1
MAP4K3	0.272301	1
TMEM159	1	1
BRCA1	0	1.20358e-11
ERCC1	1	1
MBTPS2	1	1
PRICKLE3	1	1
EXTL3	0.709565	1
ELOVL5	1	1
UBR7	0.00124387	0.451389
MAP4K5	1	0.313374
EHD3	0.0532543	1
PSMC4	0.677957	1
MAN2B2	1	1
SLC25A39	1	1
NUB1	1	1
PGM3	0.609594	0.416167
CLK1	1	1
POLR3B	0.00321285	0.567723
ANGEL1	0.000230098	1
DNASE1L1	0.84626	0.92705
DDX11	0.021293	0.0112902
HEBP1	1	1
MAMLD1	0.0715121	0.0075077
TACC3	8.08377e-13	9.63851e-07
UFL1	0.896368	1
POLA2	1.3562e-12	2.12222e-06
ZC3H3	0.731736	1
CAPN1	1	1
SLC30A9	1	0.5047
CCDC88C	1	0.619482
YAF2	0.752002	0.27101
ZMYND11	0.0905737	0.407966
BID	1	1
MATR3	0.685502	1
XYLT2	0.938082	1
NUDCD3	0.427787	1
ISL1	1	1
CHDH	0.239826	0.799268
GLT8D1	1	0.896053
ATP2C1	0.272663	1
SRCIN1	1	1
RALBP1	1	1
RUFY3	1	1
CNTN1	1	1
WWTR1	0.666501	1
AGPS	1	1
CXorf56	1	1
TTC27	0.869911	0.595444
ZNF582	1	1
PHLDB1	0.161811	1
PRDM11	1	1
SNAI2	4.10646e-07	1
ZRANB1	0.710611	0.407255
NCDN	0.203552	0.357826
GPR124	1	1
ZFP64	0.744605	0.585876
MNAT1	1	0.522473
SAMD4A	1	0.37865
RUNX3	1	1
MRE11A	1	0.824676
SERPINB1	1	0.759888
SPAST	1	1
NRXN3	0.000191255	0.00107015
AQR	1	0.679701
CPS1	0.352618	1
FHL1	0.939288	0.916749
RTFDC1	1	0.697115
SLC45A4	1	1
RNF10	1	0.0532363
ZNF839	0.296153	1
ZDHHC6	1	0.444236
GRAMD1B	1	1
RNH1	1	0.607154
NDUFS1	1	1
RB1CC1	0.0744405	0.0896723
ERP44	1	0.667651
ALAS1	0.758664	1
AKAP11	1	0.811183
SNAPC1	0.000184798	1
DERA	1	0.0712592
STRAP	0.157139	0.300663
ABCC2	1	1
PLEKHO1	1	0.964129
GCLM	0.847205	1
UBR2	1	0.696821
DEPDC1	0	9.68323e-13
CCDC28A	0.712338	0.565451
RRAGD	0.431573	0.452412
HSF2	1	1
PHF20	1	1
HSD17B6	1	0.76795
NCAPH2	0.156014	1
SEC63	1	1
KPNA6	0.881278	0.0137745
VIM	0.15175	0.656054
FAS	0.778058	1
KCNG1	1	0.913228
AGPAT4	1	1
BTN3A1	0.42285	1
MIPEP	1	1
PRKCH	1	1
IFNGR1	1	1
B4GALT7	1	1
SH2D2A	1	1
VRK2	1	1
VEZT	1	1
POU2F2	0.674734	0.817149
BRD9	1	0.624665
SNX1	1	1
TBPL1	1	1
ARNTL2	1	1
BCLAF1	0.000216743	1
SLC39A9	1	1
ANK1	1	0.967228
TFB1M	1	1
RABEP1	1	1
HMGB3	0.773009	0.855128
NUP160	0.0926894	1
BAK1	0.682063	0.863077
GRN	1	1
FAM13B	1	1
ARHGAP31	1	0.870531
CENPQ	0.00189705	0.0755156
SARS	1	1
RANBP3	1	1
ARID4A	1	1
TSSC1	1	1
PNPLA6	1	1
IFT88	1	1
ALG1	1	1
ZCCHC8	0.640094	1
ABCF2	0.199331	1
CHPF2	0.277017	1
FUT8	0.417781	0.085464
UBA6	1	1
GAB2	1	1
ATP6V0A1	1	0.167722
PIAS1	0.712297	1
SLC4A7	0.109077	0.060225
APBA2	1	0.232218
UHRF1	2.67232e-14	0
MAP2K3	1	0.140625
ASTE1	1	1
RNF19A	0.239422	0.0712702
PEX3	1	1
SH3YL1	1	1
FAM136A	1	1
VCL	0.75462	0.100014
DEPDC1B	4.76297e-06	5.01597e-10
NSMAF	0.836572	1
ADSS	1	0.997232
TIMP2	1	0.482641
RFC1	0.0018518	0.484906
TBC1D23	1	1
CUL3	0.093214	1
ZZZ3	1	0.894578
USP2	0.547617	0.951708
TUBG2	0.785485	1
RPL26L1	1	1
FLT4	0.328777	0.0281856
NSUN2	1	0.786871
FBXO42	0.749974	1
MFAP3	1	0.114013
MRI1	0.0426506	1
METTL1	1.19973e-05	1
AGA	0.984991	1
PI4K2B	1	1
BOD1L1	0.613466	0.873021
MAT2B	0.000149175	1
EDC4	1	1
TRIO	0.00548363	0.0203408
VCAN	0.481995	1
CLEC16A	0.575806	0.0121992
CDH1	1	1
SKIV2L2	1	1
ZFYVE16	0.86398	1
FAM65A	0.665384	1
RAI14	1	1
PNKP	1	0.671998
PHLPP2	0.648568	1
SPDL1	8.37431e-13	0.267345
STAU2	1	0.0304251
PQLC2	0.0300522	1
CTNS	1	1
INPP4A	1	0.564978
PSMA4	0.00188154	1
LSG1	0.021293	0.170993
THAP3	1	0.54279
TDP1	1	1
SPATA7	1	1
MED17	1	1
RETSAT	0.0765187	0.841187
AP2S1	0.0946925	1
DCUN1D1	0.607392	1
PHF15	0.131945	1
ZIC2	0.0759687	0.0169052
TRIT1	0.726274	1
CUL7	1	0.913228
CTNNA1	0.670944	1
PHKA2	0.5046	1
CNTLN	0.0134978	0.000221365
EPHA3	0.471482	1
HSPA5	0.0274511	0.891219
DSG2	0.27773	0.843177
GEMIN8	1	0.400789
OFD1	0.00496379	1
GPM6B	1	1
PREX2	1	0.117836
WDR37	1	0.710672
YTHDC2	1	1
CTPS2	1	0.103442
ATP6V1H	1	1
POLR2B	1	0.879523
FAM214A	1	1
ARAP2	1	0.22791
TPR	0.782074	1
KIAA0556	0.735874	1
DTNBP1	0.631689	1
C12orf4	1	1
SCML1	1	0.0768753
MAP4	0.432876	1
GOPC	0.80717	1
USP28	1	1
HDAC9	0.427787	0.00659079
TSPAN17	1	1
CC2D2A	1	1
RRM2B	1	1
ZNF800	1	0.12743
SNX29	1	1.17177e-06
MRPS10	1	1
RSF1	0.599326	1
VPS13D	0.670648	1
CELF2	1	1
FAM120A	0.330562	0.779047
R3HDM1	1	0.260792
KITLG	1	1
ERCC8	0.889186	1
ADAMTS6	1	1
H6PD	1	1
VAMP3	0.323507	1
PER3	1	1
LTBP1	0.232364	0.238297
RCN1	0.477692	0.438799
RFC2	2.15531e-06	0.00356209
ARID1B	0.00161264	3.53325e-08
CLPTM1L	0.749904	1
NEDD4L	1	0.769804
PPP1R3F	1	1
HEXB	0.295431	1
PTCD2	1	0.549699
KIAA2022	1	1
NFE2L3	0.105001	1.69291e-09
MCUR1	1	1
LIMA1	0.00494052	1
LETMD1	1	1
SLC4A8	1	1
LAMC3	1	1
MAPK9	1	1
BCAR1	0.239921	0.71277
FAM160A2	1	1
HERPUD1	0.607392	0.81413
RAD51	1.22507e-07	3.62029e-06
POLQ	8.8385e-05	1
PIK3CB	0.207083	1
CYBA	1	1
THOC3	0.944713	1
HEBP2	1	1
MPHOSPH9	0.544072	0.00141688
PLEKHA5	1	1
SIKE1	1	1
RRP12	0.338873	0.140597
FNIP2	1	0.867811
MSMO1	1	0.817149
TTC17	0.274872	0.391568
ALX4	1	1
FOXN3	0.00106354	0.49284
AKR7A2	1	0.294835
MRTO4	1	1
USE1	0.758664	1
LAMA3	0.0165866	0.269268
AP5M1	1	1
ANAPC4	0.993026	1
TRAPPC3	0.596464	1
THRAP3	0.36491	1
ARID4B	1	0.348083
SDCCAG8	0.611312	0.0203871
HHAT	0.884165	0.828007
KIF1B	0.926628	0.0659349
TBC1D22A	0.774645	1
SYNE2	6.87966e-11	2.20748e-06
PLEKHH1	1	1
ATP9A	1	1
FAM168A	1	1
RELT	0.886475	1
NOP58	1.07325e-05	0.636531
SZRD1	1	1
CUL1	0.489441	1
FAM114A2	1	0.67861
CYFIP2	0.838269	1
TAB2	6.33038e-05	1
GINM1	1	1
EIF2AK2	1	0.691983
USP36	1	1
KMT2C	0.000374568	1
PUM2	0.55076	1
MRPL43	0.338873	1
C4orf27	1	0.420473
ZFR	0.361906	0.593377
ZNF280C	0.000827627	1
PHF21B	0.804221	1
RC3H2	0.0761295	1
PCGF2	1	0.280274
IL17RB	0.126701	1
TRAF3IP2	1	1
GYG2	0.418197	1
DCBLD2	1	0.711758
SOAT1	0.173508	1
PKP2	1	1
GDI2	0.0801778	0.366189
ATG5	1	1
TMCC3	1	0.0412747
PITHD1	0.18801	1
MTA3	1	1
USP13	0.731113	1
ATP11B	1	1
CDK14	1	0.000147231
SEC61A1	0.215529	0.906007
PPP1R12A	0.703496	1
POLR3E	0.604813	0.733232
ATP2B4	1	0.890082
ZC3H11A	0.0294012	0.844678
YIPF1	1	0.458649
NDC1	1	0.00263855
FLYWCH1	0.796338	1
UNKL	1	1
TBXAS1	1	0.89229
ALDH18A1	1	1
TARBP1	1.205e-05	0.000727285
PET112	0.830234	1
MXD1	0.261679	1
CDK17	0.321165	1
CTDP1	1	1
YBX3	1	1
WNK1	0.0118948	1
CCAR1	0.000101731	0.0785705
OGFR	1	1
PTPRU	0.697529	0.759833
SNRNP40	0.51882	1
QSER1	0.242355	0.945005
MPC1	1	1
ACAA1	1	0.84293
BCAT1	0.938873	1
HDAC7	0.275999	0.468304
PRDM6	1	1
NCKAP1	0.108679	1
MRPS35	0.229152	1
GUCY1B3	1	0.591776
SFSWAP	0.481165	1
TNK2	1	0.961163
MON2	0.520838	1
GPBP1	0.00940412	0.93723
CS	0.361342	1
ELMO2	0.182704	1
WAPAL	1	0.803992
VMP1	0.625504	1
APPBP2	1	1
POLD1	0.802251	0.209528
SLC6A16	1	1
ISOC2	1	0.910948
U2AF2	1	1
EPN1	1	1
MED29	1	1
AHRR	1	0.193685
ZNF275	1	1
MTMR1	1	1
ADCK1	1	0.865025
HAGH	1	1
RNF4	1	1
CASP8	1	1
LIMCH1	1	0.00291893
ASUN	0.553065	1
TM7SF3	1	1
ST3GAL6	1	1
CDON	1	1
TAF2	0.429582	1
HIPK2	1	1
TNPO3	1	1
RFXANK	0.541618	1
TMEM161A	0.677182	1
CTSA	1	0.880626
SUGP2	3.59109e-07	1
SLC12A2	0.726205	0.995365
SNX24	1	1
EYA2	0.793407	0.229129
CNN2	0.661657	1
ABCA7	0.357984	1
DDX20	1	1
FAR2	1	0.326323
SBNO2	1	1
PMS1	1	0.709908
TAF11	1	1
ANKS1A	1	1
AP3D1	0.00835883	0.412556
ZNF76	1	1
SLC9A3R2	0.246144	0.103055
NTHL1	0.01202	1
UHRF1BP1	1	0.595444
GNAI3	0.724344	1
IPO5	0.00282434	0.937079
OAT	0.107107	1
WDR3	0.41661	0.390986
PKN2	1	1
WDR18	1	1
TRAM2	1	1
NTN1	0.613862	1
MCM10	0	0
DGKA	0.932385	0.666208
ANKRD44	1	0.47831
KARS	0.0907016	1
ADAT1	1	0.698369
PDIA5	1	0.941907
TBC1D22B	1	1
NDUFB4	0.324635	1
SPEN	1	1
MYLK	1	0.183106
ZC3H15	0.120407	1
MAP2K4	0.0204178	0.400271
TMEM206	0.161344	0.426259
SLK	3.2404e-05	1
CYB5R4	1	1
GSTO2	1	1
SEC61A2	0.522886	0.988274
PRKCQ	0.760653	1
ASB1	1	1
FAM107B	1	1
ME1	1	1
TBC1D1	0.918482	1
CDK13	0.639286	0.679369
MTHFD2	1	1
SLC9A7	1	1
FOXJ2	0.814708	1
YBX1	0.978617	1
PDE4A	1	0.527148
PPP2R5A	1	0.716698
ELAVL1	0.7585	1
DIP2B	0.00175367	0.132852
SMARCD1	0.161344	0.761183
KDM4A	0.759489	1
NFYC	0.20085	1
ASPM	0	3.6645e-11
ELOVL1	1	1
MPPED2	0.0407792	0.307232
ZBTB11	0.661763	0.0715762
ATXN3	1	1
GOLGA5	1	0.709311
FGFR2	1	0.208409
LRRC40	1	1
ISOC1	1	1
EML1	1	1
TRMT11	1	1
MSANTD3	1	1
KIF26A	0.658669	0.0768998
ATG2B	0.286897	1
ARFGEF1	1	1
ZFAT	0.903007	1
MTFR1	0.044867	1
FECH	1	1
MYO9A	1	0.0695962
PFKP	0.7489	0.173425
PPAP2A	1	1
NEO1	0.017744	1
TRAM1	0.991762	1
PHKA1	1	0.262845
TNFRSF1A	1	0.721321
CACNB1	1	1
EVI5	0.74765	0.894141
PKM	0.0130514	0.300663
DHX29	1	1
DNTTIP2	0.000952867	1
METTL22	1	1
TP53BP1	1	0.5334
RRP15	0.194669	1
RHOA	0.26848	1
DHX8	0.594287	1
PMS2P4	0.251105	0.0133709
PRKCZ	0.966106	0.0427493
IARS2	0.11953	1
SYT1	0.795843	0.353452
IDH3G	1	1
ROCK1	1	1
CBFB	1	1
PDK3	0.516886	1
HDAC4	0.0527407	0.288698
RASSF1	1	0.328923
FGFR3	1	1
HEATR6	1	1
COASY	0.0853036	1
MEF2A	1	1
OTUD5	0.694267	1
TFE3	1	1
TBC1D25	0.859418	0.059383
ACSL4	0.113684	1
INPP5A	1	1
GPKOW	1	0.145631
GRIPAP1	1	1
FTSJ1	1	1
PRR11	0.000140437	1.23141e-10
REEP1	0.150621	0.562168
ATP11A	0.734659	1
POLR1A	1	0.0569725
LAPTM4A	0.566133	1
TTC7A	1	1
IP6K2	1	1
SRBD1	0.213394	0.984564
CYFIP1	1	1
KIF2A	1	1
PSME4	1	0.602655
SIRT2	0.668556	1
PPP2R5B	0.819084	1
PITX1	1	1
MAST4	0.129378	0.0005723
SDK2	1	0.850335
NUP133	1	1
NUCKS1	0.107612	0.522473
VPS35	1	1
DNAJA2	1	1
KCNAB2	0.70606	0.2445
GAL	1	0.839355
FUNDC1	1	1
TGFBR3	1	1
ATP1B3	0.144637	1
NEDD4	1	0.978715
MAPK6	1	1
GNB5	1	0.851799
RAB27A	0.726274	0.717648
CECR5	1	1
UFD1L	0.0299362	0.540825
PHRF1	1	1
IKBKAP	0.923587	1
NUCB2	0.752165	0.239246
PFN2	1	0.975622
PTPN3	8.54609e-05	0.078263
SPTB	1	1
SLC44A1	1	0.789703
TMEM260	1	1
SMG6	1	1
EXOC5	1	1
CLTCL1	1	0.91226
DGCR2	0.127461	0.0280411
RNF126	1	1
ZXDC	1	0.896047
JMJD6	0.88352	1
POLB	1	1
GBA2	0.202815	1
NDST1	0.00403955	0.940186
ASNS	1	1
AP3M2	0.104803	0.360811
ST6GALNAC2	0.729852	0.40551
PABPC1	0.0503639	0.423559
TESK2	1	1
C16orf80	0.427572	1
CSNK2A2	0.423547	1
PTPN21	1	1
EIF2B3	1	1
TCOF1	1	1
CDC42	0.170649	1
OSBPL3	0.746398	0.730283
EPHA8	1	0.185533
RAD18	0.735036	0.00727623
ATP2B1	1	1
NCK2	1	1
MAP4K4	0.441841	1
MGAT4A	1	1
RPL31	1	1
WDR1	1	0.245098
SNX13	1	1
ARHGAP10	1	0.274916
RPS6KA2	0.776639	0.0491488
ING3	0.141485	1
VASH1	1	0.00125857
WBSCR22	1	1
SEL1L	0.0914963	0.557903
TRIP13	1	1
TCF3	0.402556	0.869538
DAZAP1	1	1
HLTF	0.373019	0.769804
FAM50A	0.401006	1
FAM3A	1	1
CPSF1	1	0.416434
CYBRD1	1	1
PDCD2	1	1
SLC6A15	1	0.116949
RDH11	1	1
PRKACA	1	1
LPHN1	1	1
ACTN1	1	1
ZFYVE26	0.0143578	1
RPS6KA6	0.709565	1
EPN2	0.0824138	0.175989
PTPN18	0.0274511	0.0281856
SPEG	1	1
ALDH3A2	0.667004	1
TFRC	0.70606	1
SREBF1	0.335128	1
AFF4	1.01211e-05	0.329009
UBE2D1	0.733417	0.303125
MPP5	1	1
RHOBTB1	1	0.578302
SMC1A	8.35179e-13	0.00137225
HSD17B10	1	1
MARK2	0.554774	1
HMMR	0	1.55033e-05
CHFR	0.597506	1
P4HA2	1	1
NFATC3	0.88845	0.00524702
TRNT1	0.268533	0.700251
ACADVL	1	1
STK10	1	1
FBXW11	0.268087	0.873021
DERL2	1	1
NDE1	0.591806	0.0776237
TMEM38A	0.436092	0.0304251
AP1M1	0.511461	1
XRCC1	1	1
SCARB1	0.72157	1
MCM2	0	1.17904e-08
SELO	1	0.872261
ALPK1	1	1
LLGL2	1	0.348221
PDE8A	1	0.48386
NLE1	1	0.943548
SDHA	0.426783	0.635269
GSDMB	0.842527	0.722195
KDM5A	0.333381	1
ADAM11	1	0.423393
PPP2R3A	1	0.256763
FERMT2	0.0611453	1
IGF2BP2	1	0.707033
MAP3K13	0.59535	1
ST6GAL1	0.191446	1
FRY	0.932457	0.0170351
PICALM	0.301168	1
NSF	0.43899	1
GLI2	0.124896	0.269998
CLASP1	1	1
NOTCH3	0.997959	0.0743625
CLNS1A	1	0.23253
PPP2R2C	1	1
TEAD2	1	1
EED	0.572677	1
CDHR2	0.490469	1
TSG101	1	1
C17orf85	1	1
ATP2A3	1	1
CA12	1	1
BCS1L	1	0.821121
NUAK1	0.0983277	0.205531
DPP8	1	1
SLC24A1	0.0637338	1
ZNF532	1	1
LMAN1	0.155122	1
PTPLAD1	1.95344e-05	1
ZZEF1	1	1
ENO1	0.0107041	1
C19orf10	0.0893772	1
TUBE1	0.274679	0.253433
ARHGEF10L	1	1
KCNQ2	1	1
TIPIN	2.21953e-12	0.0193319
SRI	0.449997	1
EIF4G3	0.584871	4.75011e-09
NUP37	0.431706	0.117294
SEMA3A	0.413848	0.170993
GTSE1	0	3.77943e-13
SEMA3C	1	0.32433
TTC38	1	1
ACAT1	1	1
GRAMD4	1	1
CELSR1	1	0.316174
ZNF638	0.479712	1
SLC25A40	1	0.981331
TIMM21	1	1
ADD2	1	1
RASAL2	3.18987e-07	0.237862
VPS9D1	1	0.101589
ZNF37A	1	0.467767
MARK3	0.714842	1
SLC25A3	0.360464	1
FNDC3B	0.857391	0.281675
FRYL	1	0.0596143
TMEM131	1	1
FSCN1	1	1
ACTB	0.00207127	0.782943
MOCOS	0.607336	0.835333
PLD1	1	1
WDR62	0.0686926	1
DLG1	1	0.31077
RAB7A	0.000184596	1
BCAP29	1	1
SEC31B	0.0384585	0.366189
SART3	1	0.00533526
PAX2	1	1
EXOSC7	1	1
KIFAP3	1	1
MKRN2	0.685767	1
MCM6	0	0
REXO2	1	1
RBMS2	1	0.933801
BAZ2A	6.4427e-06	0.00527714
PTPN23	5.55439e-05	0.922285
UNG	0	1.34197e-13
KLHL20	0.84468	0.433405
PLXNA2	1	1
ANKRD13A	1	1
TPD52	1	1
ACACB	0.0912725	0.0846593
TRAF4	1	0.707033
PAG1	0.278929	0.362358
GPATCH1	1	1
NT5C2	1	1
MCAM	1	1
GPC4	1	1
CAMSAP3	1	0.152762
RAP1GAP	0.211687	1
ARHGEF1	0.180185	0.561763
MAP2K7	0.0367946	1
DGKD	1	1
CTTNBP2	1	1
RARB	1	0.863253
TOP2B	1	0.933801
TM9SF3	0.00958276	1
UBE2T	7.40775e-09	0.217375
PPP1R12B	0.00708631	2.95779e-07
DNAJC10	1	0.710672
GTF3C1	0.710392	1
IL4R	0.31698	1
USP33	0.943196	1
SNRPA	0.000125106	0.0419383
DYNC1I2	1	1
FAM76B	1	1
SIRT6	0.220534	0.713722
POLD3	5.70203e-13	0.0178362
ACTN2	1	0.871516
CAPZB	0.816216	1
GPR137B	1	1
NAALAD2	0.981178	1
PHF17	1	1
SLC25A43	1	1
UBE2A	0.307602	0.0851539
FGFR1	1	1
FBLN1	0.637644	0.433632
ITGA8	1	0.455444
PIAS2	1	1
AMPH	1	0.153854
ARAF	1	0.878674
MCCC1	1	1
NEBL	1	0.941907
ACER3	0.819365	1
UBE2K	0.715884	1
PIK3C3	0.54479	1
N4BP2	0.726205	1
C12orf5	1	1
TULP3	1	1
SYNJ2	0.750604	1
PPP2R5C	1	1
PMS2P1	1	1
GNB1	0.249195	1
MLLT10	0.0115417	0.974792
ADCYAP1R1	0.936712	1
NRD1	0.815734	0.224577
VDAC3	0.894279	1
PCM1	1	1
TNRC6C	0.00414104	1
CBFA2T2	1	1
ITCH	0.113684	0.788691
SDF4	0.0338322	0.948368
TP73	4.81242e-10	0.00727623
TOLLIP	1	1
RUNX1T1	0.511053	0.453867
THOC1	1	1
FKBP7	1	1
OSBPL6	1	1
SLC1A3	0.758664	0.185656
XRCC5	0.0991612	0.453684
MKNK1	1	1
REXO1	1	1
SAR1A	1	1
CDC14A	1	1
SENP1	0.00628241	0.060545
CIC	0.243048	1
FDFT1	1	1
PAFAH1B3	1	1
OPHN1	1	0.0297438
KIF22	1.10337e-08	0.00375953
LRRC16A	0.056519	0.0840344
PGM1	1	1
DDX1	0.661513	1
DNM2	1	1
EPB41L2	0.40146	0.421994
RIMS1	1	0.969183
MOXD1	1	0.23067
STX7	0.329361	1
KEAP1	1	1
SLC35C2	1	1
CRYBG3	1	1
EPHA6	0.114158	2.55003e-07
RFX3	1	0.838936
RIF1	0.0842534	0.639344
RAB21	1	1
SLC4A4	0.752002	0.370797
SMARCA2	1	1
SESN1	1	1
MID2	1	1
SRCAP	0.000197938	0.0274097
KIAA0020	1	0.60073
CHRNA3	1	0.0131156
CNOT4	0.0464884	0.307036
PSEN1	1	1
CPOX	1	1
CLDND1	1	0.0176935
MOK	1	1
HSP90AA1	1.92981e-05	0.272428
RBL1	0.00650287	0.893456
DLGAP4	1	1
IGSF9B	1	0.709908
CROCCP3	0.320307	1
NDC80	5.55674e-11	1.34808e-05
AP4E1	1	0.545066
RSBN1	0.000532297	0.0610702
MAGI3	0.61286	1
TCF7	1	1
OSTM1	1	1
PCNP	1	1
EXD2	0.695861	1
ARG2	1	0.80093
MEF2C	1	1
STK17B	0.0878858	0.455444
CDC14B	1	0.400428
ZNF510	0.0946257	0.456822
LRP2	0.211687	0.327484
DUSP12	1	1
AACS	1	0.175886
KIAA0141	0.096646	1
CADPS2	0.770582	0.474265
HSPB11	0.777749	0.908646
PHLPP1	0.940117	0.0914921
IL12RB2	1	8.26624e-06
SMARCD3	1	1
WDR70	0.982479	2.57463e-06
STRADB	1	1
BZW1	0.342652	1
ME2	1	0.750781
C5orf22	1	0.422999
CCNT2	0.593009	1
FAM135A	0.952587	0.273033
EPB41L3	0.928307	1
COBLL1	1	1
DLG3	0.332237	0.964537
SERTAD4	0.749183	1
TRAF5	1	1
MRPL22	0.988638	1
GEMIN5	1	1
NFE2L1	1	1
GSK3B	0.0471381	0.0803586
ITGB5	1	0.151836
ERC1	0.746614	7.75061e-06
XPO1	1	1
PALB2	0.597506	1
DOPEY1	1	1
BCKDHB	1	1
KAT6A	0.0912983	1
ZCCHC6	1	0.499782
ULK2	1	1
TNPO1	0.00598404	1
PLOD1	0.525079	0.44317
ITGAE	1	1
DIS3	0.00483277	0.806287
PIBF1	1	1
TDRD3	1	0.902849
NUFIP1	1	1
PDS5B	1	1
OXCT1	1	0.0590579
RRAGB	1	1
CYLD	0.693547	1
SLC27A5	1	1
ZNF586	0.743438	0.179737
ZNF446	1	1
ZNF264	0.914952	0.877359
RPS5	0.642911	1
FAT1	0.0548205	1
CHMP2B	1	1
SMAP2	0.703496	1
PPIE	1	0.85207
ZMPSTE24	0.147112	0.845699
STARD7	1	1
NOA1	0.65023	1
REST	0.481318	0.971818
SSH1	1	1
APLP2	0.215643	1
KIAA1467	1	1
WBP11	0.0059135	1
EIF3I	0.435744	1
NKAIN1	1	0.344291
TXLNA	1	1
NCOA1	1	1
AGBL5	1	1
EFR3B	1	1
KIF3C	1	1
RAB10	1	1
HADHA	0.434847	1
MAPRE3	1	1
CAD	0.525714	1
CD59	1	0.801444
BCORL1	1	1
ATRX	0.87202	0.548784
TAF9	1	1
MYNN	0.682602	0.621157
MECOM	1	3.53325e-08
SCAMP1	0.457683	1
PREP	1	1
HACE1	1	1
SEH1L	1	1
WDR47	0.272301	1
WDFY1	1	1
OVGP1	0.000198515	8.7478e-06
SLC25A24	1	0.94132
MAP3K4	1	1
ABCB1	1	1
AKR1B1	1	1
CPNE3	1	0.940186
CTTN	1	1
MTIF2	0.972101	0.203146
DDHD2	1	1
TTC39A	1	1
EPS15	1	1
ORC1	3.41805e-12	4.06855e-08
MGST2	1	1
ATG16L1	1	1
USP40	1	1
POMGNT1	1	1
RAD54L	0.0647293	0.250605
MAST2	1	1
DNAJA1	0.237859	1
B4GALT1	0.968488	1
CHMP5	1	1
NFX1	0.0213751	0.586692
IPO11	1	0.917261
EIF2AK1	1	1
SNX10	1	0.655902
SEPHS1	0.574894	0.919005
ITPKC	0.0749944	0.168854
FAT2	1	1
RBM22	1	1
TMED2	0.018067	1
ERO1LB	1	1
ZFAND6	1	1
TXLNG	1	1
HUWE1	0.00233246	1
ZW10	1	1
ACOX3	0.417985	1
MTMR2	0.799376	1
TRIP6	1	1
FTL	1	1
SRRT	1	1
BAX	1	1
NLK	1	1
ADAMTS2	1	0.557207
PGS1	0.856313	1
PSMC5	0.704371	1
UIMC1	1	1
LPCAT2	1	1
GNAO1	0.488337	1
OGFOD1	1	1
ADD1	1	1
L2HGDH	0.0930364	0.251097
TXNDC16	1	0.326588
C14orf166	1	1
NID2	0.293236	0.848534
GMCL1	1	1
SF3B2	0.251203	1
KLHL42	1	0.391482
GNAS	0.043909	1
DNM1L	1	1
PHACTR3	1	1
ERGIC2	1	1
AURKA	0	6.01803e-11
PIR	0.815177	0.12369
METTL2A	0.251762	1
ALG6	0.113349	1
CNOT3	1	1
PTPN4	1	1
DDX18	1	1
KHSRP	1	1
GNA11	1	0.274916
ASAP3	1	1
EDEM2	1	1
DNMT3B	0.141283	0.787429
TPX2	0	2.50937e-14
FER1L4	0.799402	1
PDRG1	1	1
EPB41L1	0.836057	1
DOCK9	1	1
ANKRD10	0.301002	0.0796944
TGDS	0.535196	0.742753
DOCK3	2.36661e-07	0
COQ9	1	1
ARHGAP28	1	1
CRLS1	1	0.189866
PPP1R13B	1	1
ATRN	0.220534	0.824704
SMOX	0.661051	1
NSFL1C	1	0.972236
C20orf194	0.611312	0.277682
EBF4	1	1
MAVS	1	1
LZTS3	1	1
XRN2	1	0.961163
PLK1S1	1	0.70332
DYNLL1	0.000581674	1
TESC	1	1
SNX5	1	0.841291
RPL6	1	0.479275
MAPKAPK5	1	1
ESF1	0.216333	0.060225
ANAPC5	1	0.254991
SLC23A2	0.53684	1
SLC8B1	0.982479	0.904745
TMEM230	1	1
DZANK1	1	0.93747
KDM2B	0.477692	1
TASP1	0.872576	0.266806
GCN1L1	0.031223	0.964537
RPLP0	1	1
PXN	1	1
KIF16B	0.340853	0.28537
TRMT6	0.00383661	1
PEBP1	1	0.419291
BRAP	1	1
ERP29	0.801839	1
FUS	0.00090419	1
IGBP1	0.5386	1
FXYD5	1	0.214989
ZNF302	1	0.372345
GRAMD1A	0.344582	1
CDIP1	1	0.0348356
KCNH4	1	1
GANAB	0.0277528	1
GMIP	1	1
RBM41	0.909141	1
MLF2	0.127219	1
OTUB2	1	1
DDX24	0.475368	1
ZBTB25	1	1
NECAP1	1	0.827594
DHX32	1	1
RCOR1	0.978739	1
GPATCH2L	1	0.716698
LTBP4	1	1
BLVRB	1	1
SLC9A1	0.248777	1
SPTLC1	1	1
PAPOLA	0.0352162	1
CCNK	0.198345	1
MRPS33	0.910025	1
NDUFB2	1	1
NUDC	1	1
MAEA	0.858421	1
STRN4	1	1
TFAP4	1	1
PDCD7	1	1
SPG21	1	1
DNAJB11	0.846332	1
LEPREL1	1	0.978715
RAB11FIP3	1	1
GNPTG	0.731531	1
GOLGA3	0.899939	1
PABPC4	0.703375	1
CERS4	1	1
MCOLN1	1	0.778731
USP48	0.766882	1
PDPR	1	1
AARS	1	0.863077
GLG1	1	0.00311249
KIF4A	0.00409538	3.41054e-11
TNRC6A	1	1
PLEKHG2	1	1
PITPNM2	1	0.0419383
EXOC1	0.766476	1
RBM27	1.01211e-05	0.016555
OSBPL8	1	1
DTX2	1	1
PUS7	1	1
NRCAM	0.661051	0.573344
LAMB1	0.257704	0.160359
DLD	1	1
WDR7	0.351433	0.00257697
TXNL1	0.0425295	0.975229
ABCC6	1	0.999666
CMTM6	0.602663	1
ITGA6	0.654595	1
RAPGEF4	1	1
FH	1	1
SEL1L3	1	1
CDV3	0.00387127	1
ALKBH5	0.304261	1
PITPNM3	1	1
SPAG7	0.622508	1
ORC6	1.93049e-05	1
ZFHX4	2.92404e-07	0.000373354
ZC3HC1	0.465974	8.43603e-05
RGS17	1	0.90071
TMEM101	0.7585	1
PPP2R3C	1	1
SLC7A8	1	1
OSGEP	1	1
SLC22A17	0.0548205	1
RNF31	0.0204212	1
SCFD1	0.266872	0.31558
G2E3	0	4.78532e-14
HECTD1	0.212631	0.0537231
HNRNPC	0.0379007	0.421795
SUPT16H	0.0115417	1
TOX4	1	1
GEMIN2	0.395121	1
TGM1	0.952403	1
SEMA6A	0.0771726	1
TRPM7	1	1
TYRO3	1	0.984564
WDR76	0	2.8177e-05
SNAP23	0.936155	1
PHGDH	0.425125	1
EZR	1	1
MYL6	0.99795	0.821121
AGO1	0.751767	0.386256
CLSPN	0	6.83936e-10
MFSD11	1	0.54279
DPYSL2	1	0.389618
GPATCH2	1	0.176285
NUP50	1	1
CDC45	0	0
COMT	0.768205	1
ECHDC1	0.695138	1
LRRFIP2	1	1
SEC22C	0.478357	1
XYLB	1	0.580513
HDAC6	1	1
CDC6	0	1.01856e-10
UPRT	1	1
CDC23	1	1
AAAS	1	1
CBX5	1	1
SUCO	0.633559	1
MSH2	0.000343436	1.17904e-08
MAP3K1	1	1
DHPS	0.552455	1
HOOK2	1	1
ARCN1	0.00151833	1
EPB41L4B	1	1
TMEM38B	1	1
PSMD5	1	1
NUP188	1	0.602218
CRAT	0.44345	1
NANS	1	1
TBC1D2	1	1
DFNB31	0.716675	0.194186
CWF19L1	1	1
BTAF1	0.164888	1
IKZF5	0.110141	1
SORBS1	1	1
BAMBI	1	1
MYO3A	0.0242449	3.24903e-06
WAC	0.173753	1
CREM	1	1
HIVEP1	0.0932072	0.000162446
FKBP5	1	0.366189
SRPK1	1	0.922593
BRPF3	1	0.00197774
MRPS18A	0.155979	1
TMEM14A	1	0.837147
EFHC1	0.0156557	1
HSP90AB1	2.97532e-08	1
CDC5L	0.940117	1
ITPR3	0.246715	0.191556
ZNF184	0.64233	1
DSP	1	1
SIRT1	0.00991707	0.957505
HNRNPH3	0.638256	0.569149
IFT74	1	0.329686
JAK2	1	1
ABL1	1	1
ACOT7	1	0.607154
SH3GLB1	0.837283	1
CDC7	9.40287e-06	0.273458
SYDE2	0.168475	0.594715
PCSK5	0.296308	1
SCD	1	1
ABLIM1	1	1
ERMP1	1	1
RAB18	1	1
NRP1	0.14491	1
HSD17B7P2	1	1
PRTFDC1	1	0.000612558
TSPAN15	1	1
H2AFY2	1	1
FAM21A	1	1
MAST3	0.315494	0.46073
MYO9B	1	1
PSMD8	0.0597761	1
FBXL19	1	0.114186
SETD1A	5.51467e-06	1
BCL7C	0.903866	0.266806
HNRNPM	0.00666316	0.172253
2022-03-02	0.991762	0.163361
NDUFB7	1	0.53567
TECR	0.72769	1
CDC34	1	0.817149
CEP170B	1	1
POLR2E	1	0.1438
POLRMT	0.405346	1
HCN2	1	1
PALM	1	1
MKNK2	0.807678	1
ARVCF	1	0.354527
RANBP1	0.947306	1
ZDHHC8	1	1
KLHL22	0.559336	0.00137225
MED15	0.695197	1
SNAP29	0.11503	0.952223
CRKL	0.00387458	1
LZTR1	2.50973e-06	1
CECR2	1	0.569901
SMARCB1	0.87185	1
BCL2L13	0.633235	0.214569
CABIN1	1	1
SF3A1	1	0.378854
PPIL2	7.43612e-10	0.858386
YPEL1	1	1
SNRPD3	0.308725	1
PES1	1	0.0871983
MAPK1	4.49601e-07	0.580513
PPM1F	1	1
SLC35E4	0.889193	1
TOP3B	0.308896	1
DGCR14	0.00111121	0.232218
CRYBB2P1	0.572932	1.15245e-05
CARD10	0.765507	1
LRP5L	0.496046	0.827057
SLC25A1	0.710611	1
ADRBK2	1	0.555898
GGA1	1	1
HIRA	1	1
HPS4	1	1
NOL12	1	0.408083
SRRD	1	1
PATZ1	0.68682	1
TFIP11	1	1
GCAT	1	1
ANKRD54	0.960044	1
EIF3L	0.24839	1
NHP2L1	0.727613	1
MICALL1	1	0.0119175
POLR2F	0.620069	0.741289
CCDC134	0.541662	1
DEPDC5	0.124896	0.609092
TTC28	0.22167	5.63835e-11
CENPM	1	1
2022-09-03	1	0.406303
KDELR3	0.0638066	1
DDX17	0.0035031	1
DMC1	1	0.0484791
TCF20	1	0.635577
HSCB	1	1
XBP1	0.694125	1
RTCB	1	1
JOSD1	1	1
FBXO7	1	1
GTPBP1	0.113513	1
POLDIP3	1	1
RAB36	1	1
PPP6R2	1	1
SBF1	1	0.842694
SUN2	8.50886e-05	0.949538
CYB5R3	0.678083	1
RHBDD3	1	0.269391
PACSIN2	1	1
TTLL1	1	1
AP1B1	1	0.600436
HMGXB4	3.31501e-08	0.225892
TOM1	1	1
MCAT	1	1
THOC5	0.824391	1
MCM5	0	0
TSPO	1	1
TTLL12	0.558845	0.0157158
RPL3	1	0.582786
ZMAT5	1	1
RBFOX2	1	1
SYNGR1	1	0.878674
TAB1	1	0.0464427
ASCC2	0.603645	0.863077
MTMR3	1	0.706763
MIEF1	0.0674809	1
PNPLA3	1	0.575409
MYH9	0.314964	0.0525883
SAMM50	0.578062	0.633415
TXN2	1	1
FOXRED2	0.0102391	1
EIF3D	1	1
TNRC6B	0.650734	0.584644
SGSM3	1	1
IFT27	0.208986	1
KIAA0930	1	0.933801
SLC25A17	1	1
FAM118A	1	1
KCTD17	1	1
ST13	0.991762	1
RBX1	0.991762	1
EP300	2.77747e-05	0.121655
L3MBTL2	1	1
RANGAP1	1.46844e-11	2.93955e-12
ZC3H7B	0.32408	1
PHF5A	0.725749	1
ACO2	1	0.103743
POLR3H	0.0483316	1
TRMU	0.0708876	1
PMM1	1	1
DESI1	1	1
CERK	1	1
BRD1	1	1
ZBED4	0.0567844	0.872311
KHNYN	1	1
FKBP3	0.466315	1
RBM23	0.00548033	0.00285373
PRMT5	0.87202	1
COCH	1	1
AP4S1	1	1
POLE2	0.127064	0.151943
VCPKMT	1	1
SOS2	1	0.312054
CDKL1	1	0.0608297
NIN	1	1
PYGL	1	0.861435
TRIM9	0.282151	1
PSMC6	0.0883624	1
GNPNAT1	1	1
DDHD1	0.365737	0.379959
CDKN3	0.0299362	0.0388565
CNIH1	1	0.93723
CGRRF1	1	1
ATP6V1D	0.217813	0.336145
PIGH	1	1
VTI1B	1	1
GSTZ1	0.203568	1
KIAA0586	0.00773629	0.652203
TMED8	0.110856	0.863428
AHSA1	0.885891	1
DAAM1	0.0502891	0.28537
SPTLC2	1	1
RIN3	1	1
LGMN	0.324237	1
ALKBH1	1	0.304406
ITPK1	0.0435656	1
PPM1A	1	0.00447153
SIX4	1	1
GALNT16	0.0517335	0.361304
CEP128	0.132258	3.17678e-12
ERH	0.877376	1
KIAA0247	0.642656	1
SRSF5	0.533496	1
EIF5	1	0.769678
DICER1	1	1
ZFYVE21	0.406714	1
MTHFD1	0.297586	0.26112
ZC3H14	0.206253	1
TELO2	1	1
PCNX	1	1
GSKIP	1	1
VRK1	0.447549	0.961946
PSMC1	1	1
PAPLN	0.244073	1
RPS6KA5	1	0.0881349
SMEK1	0.752002	0.0867575
PSMB5	1	0.227709
YY1	0.264548	0.115554
ACIN1	0.00112042	1
CCNB1IP1	1	0.844678
TRIP11	1	0.274916
APEX1	0.139793	1
ARHGAP5	0.249195	1
CINP	0.320091	0.291658
SRP54	1	1
CHD8	1	1
DCAF11	1	1
PSME2	1	1
BRMS1L	1	1
SEC23A	0.38003	1
GMPR2	1	1
PNN	0.00608951	1
PLTP	0.783598	0.729734
PCIF1	1.30593e-06	1
GSS	1	0.721321
TRPC4AP	0.414238	1
PYGB	1	1
ABHD12	1	0.258625
GINS1	6.43494e-08	1.17278e-05
NINL	1	0.832957
CD40	1	1
UQCC1	1	1
ZMYND8	1	0.836937
IFT52	1	1
MYBL2	6.21551e-08	0
NDRG3	0.710538	1
RIMS4	1	0.710672
PABPC1L	1.82332e-06	1
STK4	1	1
ADNP	1	0.74152
PFDN4	0.423547	0.707489
CSTF1	0.151396	1
BMP7	1	1
RAE1	1	1
TPD52L2	1	1
DNAJC5	1	1
NELFCD	0.601159	1
SLMO2	1	1
MTG2	0.69555	0.729071
PSMA7	0.212046	1
SLCO4A1	1	1
TCFL5	0.88352	1
DIDO1	1	0.23778
GID8	1	0.977527
ARFGAP1	0.00802793	1
EEF1A2	1	0.123174
GMEB2	0.0115417	0.00151759
C20orf27	1	1
CDC25B	6.60832e-07	1
RNF24	0.69871	1
NDUFAF5	1	1
TRIB3	1	1
RASSF2	1	1
CSNK2A1	0.0217893	0.218174
CDS2	1	1
HM13	1	1
SEC23B	1	1
FERMT1	1	1
PLCB4	0.661165	0.561763
TM9SF4	0.00432995	0.271414
CRNKL1	0.743439	1
POFUT1	1	1
SAMHD1	0.526851	1
KIF3B	0.0969236	1
NOP56	0.143043	1
MANBAL	0.927953	1
IDH3B	1	0.569553
MAPRE1	1	1
JAG1	1	1
CDK5RAP1	0.533766	0.753351
SNTA1	0.413054	1
TTI1	0.0326879	0.0176945
E2F1	0	0
RPRD1B	1	1
CHMP4B	1	1
CST3	1	1
ACTR5	1	1
AHCY	1	1
FAM83D	0	1.75853e-11
DHX35	1	1
DNTTIP1	0.177951	1
PIGU	1	0.183533
ACOT8	1	1
APMAP	1	1
ZNF516	1	1
ADNP2	1	0.259127
USP14	1	1
VAPA	0.0829423	1
METTL4	0.0100496	0.000937267
LPIN2	1	1
SMCHD1	1	1
MYL12A	1	0.741271
CEP192	0.810003	1
RNMT	0.158089	1
SMAD7	1	0.373512
LAMA1	0.695861	0.0042487
ANKRD12	1	0.00107977
NOL4	1	0.502758
POLI	1	1
MIB1	1	0.753801
RBBP8	1.52578e-11	0
RIOK3	1	1
CSTF2	1	1
PSMD10	0.852895	1
ATG4A	0.364945	1
STS	0.691226	1
TBL1X	0.0854497	1
PGRMC1	0.12905	1
POLA1	0.00197422	0
MID1	0.0181078	0.00276558
NKAP	0.371897	0.375231
ALG13	1	1
PRPS2	0.0171685	0.0031258
MOSPD1	0.700267	1
AMMECR1	1	0.575183
WDR13	1	0.938009
XIAP	0.233102	0.0459753
STAG2	0.0926124	0.038223
ATP11C	1	0.729734
CCDC22	1	1
SYP	1	1
PLS3	1	0.00475605
ELF4	0.966106	0.355412
SMARCA1	0.951262	1
MTMR8	0.758664	0.104694
ZC3H12B	1	0.0574243
RBBP7	0.69613	0.357994
SLC25A14	1	1
FMR1	0.642656	0.255901
SCML2	1	1
SLC35A2	1	1
PQBP1	1	1
TAZ	0.000175032	1
PGK1	0.41271	1
MAGT1	4.04788e-05	0.272004
SMS	0.659627	1
CD99L2	1	0.579152
EEA1	1	1
RP2	1	1
PHF16	1	1
CDK16	0.00387127	0.309286
USP11	0.120748	1
PCYT1B	1	1
HTATSF1	9.11771e-05	1
FGD1	1	1
PIN4	0.0439647	1
RBM3	1	1
SYTL4	0.0483761	0.165804
CENPI	0.069856	6.23431e-07
DRP2	0.49842	1
PBDC1	1	1
NDFIP2	1	1
FNDC3A	1	1
CDADC1	1	1
KLF5	1	1
STK24	1	1
DNAJC3	1	1
UGGT2	1	0.2868
ARHGEF7	1	1
FGF9	1	1
SUPT20H	0.277096	1
MRPS31	1	1
SLC25A15	1	1
KPNA3	1	0.849134
FLT1	0.981178	0.240264
VWA8	0.46254	1.31442e-07
DGKH	0.210097	1
KATNAL1	0.00235417	0.673773
INTS6	1	0.711758
DHRS12	1	0.852525
TSC22D1	0.243502	1
MGRN1	1	1
ZNF629	1	1
MAPK3	1	1
PHKB	0.769124	1
LYRM1	1	1
NUTF2	0.638407	1
NUP93	1	0.849134
CENPT	0.0382752	1
NFAT5	1	1
LONP2	0.97212	1
N4BP1	1	1
ARL2BP	1	1
ZNF423	1	0.401603
DHODH	1	1
CTCF	0.155246	0.111058
POLR2C	1	1
USB1	0.334979	1
CYB5B	0.169255	1
CCDC113	1	0.633415
NDRG4	1	1
PSMD7	0.056026	1
SETD6	0.275327	1
SLC38A7	1	0.189633
VAC14	1	1
HAS3	1	1
TANGO6	0.274679	0.0275081
COG4	1	1
SLC7A6OS	1	0.272418
SLC7A6	1	1
PLA2G15	1	1
ESRP2	1	1
WDR59	0.243048	0.952223
MON1B	1	1
CMC2	1	1
AXIN1	0.350507	1
NPRL3	1	0.221293
HSDL1	0.785753	1
TAF1C	0.518896	1
COTL1	1	1
USP10	0.000343436	0.875314
TSC2	1	1
ZNF500	1	1
ABCC1	1	0.188631
NOMO3	0.355071	1
LMF1	0.918663	0.877718
MTHFSD	0.248777	0.741271
CLCN7	1	0.930614
SLC7A5	1	0.134562
FBXO31	0.760357	1
NUBP1	1	1
UBE2I	1	0.986348
EEF2K	1	1
CAPN15	1	1
PIEZO1	0.211384	0.30775
GSPT1	1	0.348083
CLUAP1	1	0.59662
UBFD1	0.0227276	0.729734
EARS2	0.989476	1
TCEB2	1	1
GGA2	0.100346	0.943548
CPPED1	1	1
USP31	0.6914	1
HMOX2	1	0.843177
DNAJA3	0.860514	1
BFAR	0.351136	1
SALL1	0.603357	1
RBL2	0.129951	1
QPRT	1	1
RPGRIP1L	1	0.545066
MAZ	1	1
STX4	1	1
CDIPT	1	1
BCKDK	1	1
KAT8	0.764193	1
NOMO1	1	0.915131
SYT17	1	1
TMC5	1	1
CCP110	1	1
C16orf62	1	1
RNF40	1	1
KNOP1	1	1
AAGAB	0.993584	1
CSK	0.939747	1
HERC1	0.489863	1
TRIP4	1	1
MTFMT	1	1
IGDCC4	1	1
RAB11A	1	1
CTSH	1	1
TTC23	1	0.10538
CD276	0.085919	0.336145
FAH	0.223578	1
RPAP1	0.608624	1
HOMER2	1	0.000162446
EHD4	0.0408903	0.667841
TMEM87A	0.348122	0.00356209
ZNF106	1	0.711178
CEP152	1	0.387485
OCA2	1	0.178796
DTWD1	1	1
FAM189A1	1	0.958375
GABPB1	0.0107556	1
TJP1	1	1
DMXL2	1	1
DNAJC17	0.773009	1
EIF3J	0.0966933	1
SPG11	0.066286	1
VPS18	1	1
OIP5	1	1
MYEF2	0.793294	0.140767
PDGFRL	0.319043	0.56546
CSPP1	1	0.957356
ZDHHC2	1	1
TRIM35	0.995819	1
ZFAND1	1	1
CA2	1	0.922364
FZD3	0.250827	1
INTS9	0.530985	0.790084
RIPK2	1	1
EYA1	0.0142249	9.47213e-08
NBN	1	1
DECR1	0.919167	1
IMPAD1	1	1
LAPTM4B	1	1
POP1	1	1
NIPAL2	1	1
IKBKB	0.846515	0.590222
PLAT	0.6082	1
JPH1	0.00447285	0.0133709
STK3	1	0.0372447
GDAP1	0.18247	0.000823054
RAB2A	1	1
EIF3E	1	1
EMC2	0.863764	1
NDRG1	0.552274	0.632121
ARMC1	1	0.769061
TRPS1	0.056519	0.555926
SPAG1	1	0.878674
UBR5	0.167331	1
PYCRL	1	1
EEF1D	0.677182	0.817149
SQLE	1	1
SH2D4A	1	1
INTS10	1	1
ERI1	1	0.952223
SLC39A14	1	0.0303597
MTMR9	1	1
LEPROTL1	1	1
R3HCC1	1	1
GSR	0.338873	1
UBXN8	0.721875	1
PPP2CB	1	1
ERICH1	0.830234	0.95626
TUSC3	0.0779265	0.000819157
ARHGEF10	0.0626293	0.0136069
KLHDC4	1	1
MCM4	0	5.06657e-08
KCTD9	0.0991403	0.732464
ASAH1	1	1
BNIP3L	0.931022	0.000370726
MAN2B1	0.306237	1
NUCB1	1	1
GYS1	1	0.678933
MAP4K1	1	1
HNRNPL	0.198345	0.553768
NFKBIB	0.88352	1
SNRNP70	1	1
CLPTM1	0.334161	1
CLASRP	0.00614001	1
LIN7B	1	0.215659
FCGRT	1	1
PIH1D1	0.155453	0.208409
PPP1R13L	1	0.582181
ERCC2	1	1
DOT1L	0.0367641	0.554357
KLC3	1	1
SF3A2	0.00843176	0.952223
TRMT1	0.82653	0.889813
STX10	1	1
DMPK	1	0.835333
TBC1D17	1	1
CCDC130	1	1
PTOV1	0.894279	1
AES	1	1
SGTA	1	1
MED25	1	0.774754
C19orf53	1	1
TIMM44	0.439502	0.94172
ASF1B	0.00120654	0.000164642
TNNT1	1	0.189633
VRK3	0.991954	0.0139164
PPP6R1	0.247011	0.919005
OLFM2	1	1
AKAP8	0.0857536	1
ILVBL	1	1
SYDE1	1	1
POP4	1	1
CCNE1	1.5779e-11	1.19094e-05
URI1	1	0.63737
PDCD5	0.943066	1
ANKRD27	1	0.787837
TIMM50	1	0.143171
FBL	0.986852	1
DYRK1B	1	0.453684
GPI	0.174008	1
AKT2	0.348282	0.372469
PLD3	1	0.00843819
PIAS4	1	1
NUMBL	1	1
CCDC94	0.59739	0.922285
TBCB	1	1
FSD1	0.922671	1
SLC1A5	0.0602637	1
PRKD2	1	1
CACTIN	1	1
HNRNPUL1	0.00702491	1
FZR1	0.082527	1
TGFB1	1	1
DENND3	1	1
ATP5SL	0.758664	1
PLIN3	0.922283	1
MYH14	1	1
RPS19	1	1
GLTSCR2	0.645999	0.0491015
TYK2	0.95365	1
CDC37	1	0.217375
NAPA	1	0.0574427
ATP1A3	0.104227	0.556549
MEIS3	1	1
PTPRS	0.0115417	1
MEGF8	1	1
KDELR1	0.703496	1
GRWD1	0.309337	1
GRIN2D	1	1
LIG1	0.0339773	1.29739e-06
ZNF175	1	1
DKFZP761J1410	1	1
BCAT2	1	1
MIER2	1	0.396287
PPP2R1A	0.714842	1
TNPO2	0.0181679	0.121655
GCDH	0.961328	0.803068
PRPF31	1	1
RPL18A	1	1
KCNN1	1	1
ELL	0.457683	1
CRTC1	0.259094	0.523215
COPE	1	1
ARMC6	1	0.829653
USF2	1	1
LSR	1	1
KXD1	1	1
FKBP8	1	1
SUGP1	1	1
ZNF14	1	0.119832
PBX4	1	1
GSK3A	1	1
[truncated: 7,269 more rows]
