# Supplementary material for: Single-cell total-RNA profiling unveils regulatory hubs of transcription factors
Source: Nat Commun. 2024 Jul 15;15:5941. doi: 10.1038/s41467-024-50291-3 (PMC11251146; doi:10.1038/s41467-024-50291-3)
Supplement: Supplementary file 5 — Supplementary Data 2 [file 41467_2024_50291_MOESM5_ESM.xlsx]

## Sheet: Table S2
Supplementary Data 2: log2FC in gene expression along cell cycle.
Gene	Exon_log2fc	Intron_log2fc
TSPAN6	0.347139	0.2297
DPM1	0.374794	0.653717
SCYL3	0.260556	0.456423
C1orf112	0.233911	0.660871
GCLC	0.246097	0.297339
STPG1	0.192351	0.528266
NIPAL3	0.248175	0.246983
LAS1L	0.385721	0.832892
ENPP4	0.283078	NA
SEMA3F	0.247639	NA
ANKIB1	0.273542	0.409182
KRIT1	0.558916	0.348574
RAD52	0.119398	0.492775
LAP3	0.370491	NA
MAD1L1	0.596219	0.516119
LASP1	0.436652	0.0263653
SNX11	0.709993	NA
M6PR	0.0746656	0.258421
KLHL13	0.410865	0.33252
ICA1	NA	1.02292
DBNDD1	0.491977	0.0793399
ALS2	0.1022	0.636502
CFLAR	0.392536	0.609955
NDUFAF7	0.347625	0.177531
RBM5	0.382699	0.454227
SLC7A2	0.524335	0.284925
SARM1	NA	0.399472
POLDIP2	0.212179	0.260997
PLXND1	0.562784	0.105061
AK2	0.0878433	0.0351079
FKBP4	0.445275	NA
RBM6	0.245291	0.350076
CAMKK1	0.24933	0.255392
RECQL	0.482984	1.07168
CCDC132	0.125517	0.288129
NDUFAB1	0.506168	0.292315
SLC25A13	0.281571	0.257258
ST7	0.484576	1.16326
CDC27	0.750516	0.650529
HCCS	0.0401673	0.0943974
DVL2	0.0447769	0.000288778
UPF1	0.562929	0.864269
SKAP2	0.256469	0.32998
SLC25A5	0.322559	NA
CCDC109B	0.398551	0.941854
POLR2J	NA	0.271799
DHX33	0.408835	0.381786
LIG3	0.370633	0.670469
RPAP3	0.519867	0.439138
CIAPIN1	0.392545	1.05312
SPPL2B	0.584326	0.283261
PRKAR2B	0.00199566	0.338364
MSL3	0.188987	0.478696
CREBBP	0.249708	0.559835
GCFC2	0.323438	0.537908
WDR54	0.42805	0.0306522
CROT	0.205515	0.135677
KMT2E	0.309791	0.426481
RHBDD2	0.186101	0.20956
IBTK	0.464527	0.760025
ZNF195	0.528998	0.729687
MYCBP2	0.228124	0.318664
FBXL3	0.804587	0.882349
ITGA3	0.247758	0.225171
ZFX	0.931331	1.10793
LAMP2	0.200473	0.548564
GGNBP2	0.282102	0.686077
ITGA2B	NA	0.563386
GDE1	0.30295	0.197273
TMEM98	0.315263	0.895128
MAP3K14	NA	0.360727
ABCC8	0.0205272	1.09398
SYNRG	0.162182	0.494383
TMEM132A	0.3496	0.617062
AP2B1	0.134465	0.352882
ZNF263	0.634644	1.45686
MAP3K9	0.142195	0.846185
RALA	0.368496	0.870349
BAIAP2L1	0.615047	0.407353
JHDM1D	0.392812	0.624944
ETV1	0.455912	0.176902
AGK	0.302025	0.647337
PHTF2	0.570552	0.334819
FARP2	0.173585	0.518926
USH1C	NA	0.698171
GGCT	0.56718	0.396235
DBF4	1.1201	0.890044
IFRD1	0.386436	0.438708
COX10	0.345852	0.782924
GTF2IRD1	0.966515	0.483804
PAF1	0.367232	NA
VPS41	0.113223	0.6318
ARHGAP44	0.325984	0.421274
ELAC2	0.226918	0.550864
ADIPOR2	0.323782	0.184979
MARK4	0.237012	0.923251
CCDC124	0.28446	0.17652
PAFAH1B1	0.212308	0.398318
KIAA0100	0.211353	0.389818
GAS7	0.458862	0.719057
MATK	NA	0.307687
ST7L	0.330901	0.413469
PAX6	0.329627	0.253783
RHBDF1	NA	0.311407
LUC7L	0.0945772	0.334097
CACNA2D2	0.00686596	1.16821
PIGQ	0.237356	0.148049
TEAD3	0.452868	0.76248
DNAJC11	0.25228	0.334731
MYLIP	0.447598	0.433202
E2F2	3.42263	2.06064
PSMB1	0.301606	0.27348
JARID2	0.255262	0.569854
CDKL5	0.618637	0.632895
NADK	0.274375	0.763035
CYTH3	0.468653	0.779345
ADAM22	0.782693	0.380538
SYPL1	0.205368	NA
SPAG9	0.52346	0.542718
CELSR3	0.354734	0.28001
AASS	0.405081	0.745539
MGST1	0.463831	0.61055
CRY1	0.350311	0.452952
NFIX	0.416542	0.936166
ST3GAL1	1.13379	1.75933
PKD1	0.401074	NA
MAPK8IP2	0.600353	NA
MED24	0.513179	0.212921
HEATR5B	0.392089	0.226606
SEC62	0.557823	0.211278
RPS20	0.333156	0.0532604
CSDE1	0.18407	0.320827
UBE3C	0.160806	0.232717
REV3L	0.261069	0.392258
MASP2	0.341764	0.321247
FAM76A	0.551453	0.497647
POMT2	0.276177	0.749274
VTA1	0.473869	0.185106
MLXIPL	0.202953	0.554165
BAZ1B	0.229789	0.144565
RANBP9	0.351895	0.239814
SPRTN	0.267189	0.261817
METTL13	0.115015	0.76757
ZNF207	0.256938	0.618413
UQCRC1	0.288866	0.128512
STARD3NL	0.0886535	NA
CD9	0.167541	0.377033
NCAPD2	0.532427	1.01224
IFFO1	0.339654	0.339146
GIPR	0.376232	0.372445
PHF7	NA	0.532988
NISCH	0.65237	0.707515
FUZ	0.436506	0.074176
ZNF200	0.144222	0.806441
CD4	0.0844155	0.37845
SCMH1	0.418731	0.524388
FYN	0.241269	0.592957
HIVEP2	0.580396	1.26631
TCEB3	0.311343	0.542346
LYPLA2	0.403492	NA
CLCN6	0.518819	0.268698
MRC2	0.46699	1.31901
TSPAN9	NA	0.367336
BTBD7	0.382058	0.112235
APBA3	0.0669381	NA
MKS1	0.628825	0.276646
ABHD5	0.306274	0.475863
AKAP8L	0.475435	0.711481
MBTD1	0.693154	0.897767
UTP18	0.171355	0.272633
RNF216	0.313901	0.527088
TTC19	0.389169	0.460576
PTBP1	0.125584	0.274232
DPF1	NA	NA
SYT7	0.0779938	0.852367
LARS2	0.0445525	0.22875
PIK3C2A	0.321406	0.799673
PLAUR	0.581722	0.137028
ANLN	1.14778	1.17507
WIZ	0.390527	0.221243
RABGAP1	0.46785	0.418328
QPCTL	0.373953	0.939845
PPP5C	0.363607	0.488718
CEP68	NA	0.174737
MAP4K3	0.398498	0.171902
TMEM159	0.355968	NA
BRCA1	1.06578	1.03247
ERCC1	0.373803	0.217307
MBTPS2	0.248945	0.191123
PRICKLE3	0.408011	0.234995
EXTL3	0.511072	0.281608
ELOVL5	0.139248	0.464024
UBR7	0.543302	0.630732
MAP4K5	0.376435	0.357568
EHD3	1.10383	0.0562043
PSMC4	0.229892	0.283266
MAN2B2	0.285616	0.484608
SLC25A39	0.175671	0.103216
NUB1	0.374656	0.37017
PGM3	0.442134	0.430306
CLK1	0.254441	0.155861
POLR3B	0.82157	0.33024
ANGEL1	0.777945	0.457004
DNASE1L1	0.187998	0.374091
DDX11	0.589173	0.58261
HEBP1	NA	0.181135
MAMLD1	0.785303	1.8038
TACC3	1.03874	1.34362
UFL1	0.422704	0.288289
POLA2	0.769726	0.827425
ZC3H3	0.405661	0.299789
CAPN1	0.249314	0.0217034
SLC30A9	0.211126	0.448275
CCDC88C	0.339647	0.590901
YAF2	0.387454	0.493109
ZMYND11	0.461102	0.527666
BID	0.135076	0.367655
MATR3	0.161458	0.146177
XYLT2	0.486656	0.0975492
NUDCD3	0.473931	0.321331
ISL1	0.107473	NA
CHDH	0.625901	1.12389
GLT8D1	0.281525	0.538626
ATP2C1	0.543189	0.211381
SRCIN1	NA	0.111365
RALBP1	0.11183	0.270693
RUFY3	0.249008	0.608295
CNTN1	0.545956	0.853154
WWTR1	0.397893	0.427906
AGPS	0.137317	0.236226
CXorf56	0.270414	0.494045
TTC27	0.358625	0.480541
ZNF582	0.128859	0.188803
PHLDB1	0.940578	0.155393
PRDM11	NA	0.42722
SNAI2	2.41411	1.31035
ZRANB1	0.469805	0.699328
NCDN	0.397449	0.520237
GPR124	0.0654808	0.323845
ZFP64	0.480538	0.338617
MNAT1	0.349975	0.447341
SAMD4A	0.220553	0.901922
RUNX3	0.980281	0.377659
MRE11A	0.0802469	0.364251
SERPINB1	NA	0.618279
SPAST	0.381384	0.234196
NRXN3	1.35326	1.17724
AQR	0.302916	0.443462
CPS1	0.644064	0.75122
FHL1	0.193604	0.638798
RTFDC1	0.0654529	0.715973
SLC45A4	0.095062	0.816768
RNF10	0.274423	0.796578
ZNF839	0.650594	0.476472
ZDHHC6	0.209204	0.402816
GRAMD1B	0.463925	0.464162
RNH1	0.366697	1.05634
NDUFS1	0.107029	0.17744
RB1CC1	0.488688	0.51381
ERP44	0.345022	0.366584
ALAS1	0.316631	0.668254
AKAP11	0.126965	0.432129
SNAPC1	1.19297	0.591708
DERA	NA	0.978691
STRAP	0.430085	0.617632
ABCC2	NA	0.236183
PLEKHO1	0.419289	0.637044
GCLM	0.381458	0.299585
UBR2	0.353702	0.532646
DEPDC1	1.72312	1.9344
CCDC28A	0.680884	0.408383
RRAGD	0.440204	0.983708
HSF2	0.150579	0.0775521
PHF20	0.254469	0.108523
HSD17B6	NA	1.39172
NCAPH2	0.320903	0.144644
SEC63	0.182479	0.329824
KPNA6	0.295355	0.733727
VIM	0.274773	0.262254
FAS	0.322096	NA
KCNG1	0.117025	0.360647
AGPAT4	0.330568	0.555841
BTN3A1	1.16808	NA
MIPEP	0.122194	0.337854
PRKCH	NA	0.698623
IFNGR1	0.26789	0.312523
B4GALT7	0.0637881	0.0498822
SH2D2A	NA	0.608887
VRK2	0.13415	0.31459
VEZT	0.241102	0.132739
POU2F2	NA	0.287915
BRD9	0.210211	0.628011
SNX1	0.457089	0.30879
TBPL1	0.194417	0.332164
ARNTL2	0.0319285	0.664888
BCLAF1	0.390814	0.106658
SLC39A9	0.230233	0.354649
ANK1	NA	0.67091
TFB1M	0.0984255	0.143594
RABEP1	0.213387	0.247628
HMGB3	0.320041	0.256192
NUP160	0.357432	0.464943
BAK1	0.136366	0.878591
GRN	0.114626	NA
FAM13B	0.444877	0.346919
ARHGAP31	0.413842	0.983679
CENPQ	0.716781	0.783954
SARS	0.233313	0.300791
RANBP3	0.137459	0.387978
ARID4A	0.50827	0.302782
TSSC1	0.0926485	0.288946
PNPLA6	0.132208	NA
IFT88	0.24765	0.722208
ALG1	NA	0.353238
ZCCHC8	0.487184	0.445142
ABCF2	0.281275	0.29684
CHPF2	0.59783	0.300137
FUT8	0.884208	0.522639
UBA6	0.159325	0.237662
GAB2	0.286819	0.217021
ATP6V0A1	0.270759	0.507533
PIAS1	0.261049	0.163441
SLC4A7	0.591487	0.571285
APBA2	0.413429	0.794539
UHRF1	1.27337	2.30584
MAP2K3	0.235366	0.704671
ASTE1	NA	NA
RNF19A	0.248654	0.928322
PEX3	0.0657798	0.326682
SH3YL1	NA	0.685469
FAM136A	0.299542	NA
VCL	0.37238	0.483194
DEPDC1B	0.920138	1.47466
NSMAF	0.491575	0.695139
ADSS	0.210418	0.504408
TIMP2	0.443303	0.0961162
RFC1	0.489098	0.53258
TBC1D23	0.548762	0.473112
CUL3	0.356036	0.225133
ZZZ3	0.385779	0.312115
USP2	0.494284	0.96099
TUBG2	0.38388	0.695956
RPL26L1	0.358567	0.815753
FLT4	0.664983	0.920538
NSUN2	0.289867	0.628652
FBXO42	0.346119	0.634822
MFAP3	0.226769	0.803636
MRI1	0.573604	0.388547
METTL1	0.874533	NA
AGA	0.641011	NA
PI4K2B	0.420943	0.416096
BOD1L1	0.385585	0.643263
MAT2B	0.596413	NA
EDC4	0.542272	NA
TRIO	0.649928	0.505662
VCAN	0.638527	0.668802
CLEC16A	0.396819	0.534036
CDH1	NA	NA
SKIV2L2	0.132123	0.293694
ZFYVE16	0.445032	0.513536
FAM65A	0.645462	0.397784
RAI14	0.148125	0.330267
PNKP	0.377647	0.393835
PHLPP2	0.535986	0.670922
SPDL1	0.931279	0.729487
STAU2	0.447181	0.773044
PQLC2	0.557975	NA
CTNS	0.224481	0.428147
INPP4A	0.123509	0.578425
PSMA4	0.387524	0.35284
LSG1	0.56092	0.662606
THAP3	0.117075	0.84439
TDP1	0.502232	0.284094
SPATA7	NA	0.202902
MED17	0.229226	0.371957
RETSAT	0.781195	0.361245
AP2S1	0.441843	0.182883
DCUN1D1	0.416803	0.171291
PHF15	1.0022	0.720098
ZIC2	0.594208	0.666748
TRIT1	0.451393	0.409073
CUL7	0.0260493	0.111265
CTNNA1	0.226029	0.181025
PHKA2	0.393204	0.440236
CNTLN	0.586961	0.935987
EPHA3	0.712762	0.438615
HSPA5	0.455246	0.442954
DSG2	0.420138	0.560959
GEMIN8	NA	0.532628
OFD1	0.818443	0.139211
GPM6B	0.194414	0.667552
PREX2	0.348901	1.0055
WDR37	0.0355051	0.576241
YTHDC2	0.31831	0.222548
CTPS2	0.411877	1.02677
ATP6V1H	0.330905	0.278428
POLR2B	0.406752	0.331883
FAM214A	NA	0.30339
ARAP2	0.393383	0.845963
TPR	0.119674	0.233267
KIAA0556	0.528842	0.165188
DTNBP1	0.392901	0.356741
C12orf4	NA	0.252867
SCML1	0.318014	0.895131
MAP4	0.216701	0.297945
GOPC	0.462326	0.540123
USP28	0.330558	0.350358
HDAC9	0.284744	1.22597
TSPAN17	0.279758	NA
CC2D2A	0.359173	0.573387
RRM2B	0.180659	0.44289
ZNF800	0.0688871	0.704309
SNX29	0.323733	1.12543
MRPS10	0.282243	0.0127918
RSF1	0.299741	0.170966
VPS13D	0.443409	0.342355
CELF2	0.630392	1.19145
FAM120A	0.278214	0.374598
R3HDM1	0.125117	0.381809
KITLG	0.116519	0.638642
ERCC8	0.133422	0.345215
ADAMTS6	NA	0.458902
H6PD	0.410905	0.765217
VAMP3	0.37196	0.297608
PER3	NA	NA
LTBP1	0.604975	0.824258
RCN1	0.371359	1.23616
RFC2	0.748702	0.922555
ARID1B	0.702763	0.733917
CLPTM1L	0.361058	0.599089
NEDD4L	0.330539	0.662582
PPP1R3F	0.0748607	NA
HEXB	0.533677	0.470092
PTCD2	0.103727	0.604302
KIAA2022	0.398288	1.24735
NFE2L3	0.730253	3.04925
MCUR1	0.26783	0.400754
LIMA1	0.717784	0.542423
LETMD1	0.39467	0.491457
SLC4A8	NA	0.730244
LAMC3	NA	0.935146
MAPK9	0.223569	0.274479
BCAR1	0.438074	0.545556
FAM160A2	0.496119	0.011209
HERPUD1	0.560307	0.095173
RAD51	1.31509	1.23461
POLQ	0.651436	0.299421
PIK3CB	0.299326	0.305952
CYBA	0.262883	0.367373
THOC3	0.111945	NA
HEBP2	0.0571855	0.33344
MPHOSPH9	0.404718	0.608388
PLEKHA5	0.131621	0.384751
SIKE1	0.0813708	0.299345
RRP12	0.336767	0.66982
FNIP2	0.241557	0.556589
MSMO1	0.516205	0.892818
TTC17	0.325878	0.551843
ALX4	0.301629	0.597828
FOXN3	0.710018	0.619343
AKR7A2	0.222654	0.563094
MRTO4	0.355763	0.415249
USE1	0.661286	0.16787
LAMA3	0.940215	0.724703
AP5M1	0.192798	0.363195
ANAPC4	0.27579	0.162514
TRAPPC3	0.427832	0.149339
THRAP3	0.246159	0.120365
ARID4B	0.218675	0.496218
SDCCAG8	0.356097	0.698899
HHAT	NA	0.767113
KIF1B	0.272343	0.677897
TBC1D22A	0.470072	0.24335
SYNE2	1.16506	1.22469
PLEKHH1	0.405713	0.643809
ATP9A	0.137814	0.443796
FAM168A	0.244061	0.402439
RELT	0.308334	0.490602
NOP58	0.383994	0.387036
SZRD1	0.0178896	0.0273033
CUL1	0.233483	0.168518
FAM114A2	0.429351	0.692678
CYFIP2	0.532637	0.487381
TAB2	0.641315	0.328235
GINM1	0.0586253	0.284918
EIF2AK2	0.0950678	0.551212
USP36	0.29432	0.579944
KMT2C	0.271155	0.144354
PUM2	0.269286	0.271857
MRPL43	0.438426	NA
C4orf27	0.230881	0.586105
ZFR	0.262657	0.438667
ZNF280C	0.611137	0.378053
PHF21B	0.303447	0.478959
RC3H2	0.469562	0.14978
PCGF2	0.187782	0.708606
IL17RB	0.634047	0.0131765
TRAF3IP2	NA	0.199212
GYG2	0.733257	0.354687
DCBLD2	NA	0.488814
SOAT1	0.377268	0.324128
PKP2	0.506784	0.51672
GDI2	0.25488	0.586603
ATG5	0.377923	0.133528
TMCC3	0.6581	0.949713
PITHD1	0.503274	0.00104432
MTA3	0.291776	0.288566
USP13	0.386418	0.419017
ATP11B	0.390983	0.582992
CDK14	0.228639	1.00136
SEC61A1	0.244341	0.389682
PPP1R12A	0.321834	0.294552
POLR3E	0.362375	0.7013
ATP2B4	0.237255	0.550237
ZC3H11A	0.446184	0.399188
YIPF1	0.0831325	0.638679
NDC1	0.285985	0.667619
FLYWCH1	0.0665354	0.572033
UNKL	0.485263	0.224816
TBXAS1	NA	0.880176
ALDH18A1	0.160518	0.534352
TARBP1	0.920322	0.784674
PET112	0.412464	0.491492
MXD1	0.727178	0.283473
CDK17	0.481159	0.352247
CTDP1	NA	0.130366
YBX3	0.10534	0.625279
WNK1	0.336162	0.307168
CCAR1	0.437014	0.371631
OGFR	0.448408	0.369718
PTPRU	0.529456	0.478167
SNRNP40	0.311289	0.457801
QSER1	0.359221	0.3765
MPC1	0.0865184	0.41955
ACAA1	NA	0.539154
BCAT1	0.371081	0.320481
HDAC7	0.569876	0.948511
PRDM6	0.388925	0.654891
NCKAP1	0.418779	0.371243
MRPS35	0.339153	0.420751
GUCY1B3	0.761315	0.908308
SFSWAP	0.321406	0.342042
TNK2	0.466447	0.397927
MON2	0.28753	0.316428
GPBP1	0.403803	0.455169
CS	0.121416	0.087332
ELMO2	0.407186	0.248196
WAPAL	0.168114	0.43598
VMP1	0.275946	0.435595
APPBP2	0.191003	0.236152
POLD1	0.206595	0.575388
SLC6A16	NA	0.248902
ISOC2	0.259965	0.112048
U2AF2	0.313093	0.26054
EPN1	0.285049	0.261189
MED29	0.208368	0.432706
AHRR	0.0645657	0.863522
ZNF275	0.27195	0.440764
MTMR1	0.376171	0.249004
ADCK1	0.544729	0.720876
HAGH	0.0628291	0.459098
RNF4	0.256987	0.314957
CASP8	0.429938	0.434057
LIMCH1	0.759975	1.47959
ASUN	0.333491	0.32708
TM7SF3	0.0383174	0.276979
ST3GAL6	0.155111	0.37854
CDON	0.433786	0.106015
TAF2	0.27645	0.327939
HIPK2	0.194741	0.244976
TNPO3	0.190307	0.295038
RFXANK	0.242131	0.171857
TMEM161A	0.355441	0.282705
CTSA	0.131686	0.481426
SUGP2	0.66668	0.252407
SLC12A2	0.352579	0.501986
SNX24	0.0899989	0.438243
EYA2	0.490921	0.791432
CNN2	0.48063	NA
ABCA7	0.58326	0.260316
DDX20	0.11447	NA
FAR2	0.0283442	0.700298
SBNO2	0.275149	0.41873
PMS1	0.185141	0.399032
TAF11	0.0938063	NA
ANKS1A	0.305054	0.220827
AP3D1	0.271763	0.452788
ZNF76	0.304271	0.313156
SLC9A3R2	0.623737	0.612627
NTHL1	0.651571	0.530988
UHRF1BP1	0.249736	0.729715
GNAI3	0.250624	0.642816
IPO5	0.36256	0.4065
OAT	0.310676	0.348388
WDR3	0.368156	1.04667
PKN2	0.287741	0.106206
WDR18	0.260943	0.115383
TRAM2	NA	0.504138
NTN1	0.295213	0.574681
MCM10	1.06071	1.69965
DGKA	1.07806	0.270602
ANKRD44	NA	0.831769
KARS	0.243344	0.185859
ADAT1	0.250934	NA
PDIA5	0.527986	0.44813
TBC1D22B	0.244498	0.549184
NDUFB4	0.396921	0.356518
SPEN	0.230129	0.144325
MYLK	NA	0.983538
ZC3H15	0.376746	0.39381
MAP2K4	0.639747	0.969846
TMEM206	0.581349	0.551617
SLK	0.640983	0.304148
CYB5R4	0.157822	0.641801
GSTO2	NA	0.497759
SEC61A2	0.392221	0.455174
PRKCQ	0.634782	0.659369
ASB1	0.251959	0.0556256
FAM107B	0.359194	0.283842
ME1	0.291695	0.42464
TBC1D1	0.312508	0.507009
CDK13	0.505193	0.3856
MTHFD2	0.100325	0.98892
SLC9A7	NA	0.586999
FOXJ2	0.208669	NA
YBX1	0.167639	0.317105
PDE4A	0.43284	0.91332
PPP2R5A	0.392434	0.769668
ELAVL1	0.207357	0.257932
DIP2B	0.534499	0.512884
SMARCD1	0.338654	0.269688
KDM4A	0.479229	0.176783
NFYC	0.465567	0.349804
ASPM	1.21753	1.69168
ELOVL1	0.30267	NA
MPPED2	0.234419	0.89112
ZBTB11	0.460284	0.754195
ATXN3	0.0645419	0.404024
GOLGA5	0.271636	0.458904
FGFR2	0.362568	0.785729
LRRC40	0.262014	0.216651
ISOC1	0.180611	0.168863
EML1	0.514658	0.560213
TRMT11	0.167542	0.233857
MSANTD3	0.136923	0.204765
KIF26A	0.208079	0.157803
ATG2B	0.361534	0.448655
ARFGEF1	0.359012	0.558872
ZFAT	0.318218	0.528526
MTFR1	0.420805	0.0937666
FECH	0.280504	0.461294
MYO9A	0.400068	0.657063
PFKP	0.423138	0.667193
PPAP2A	0.000545793	0.345389
NEO1	0.418702	0.206494
TRAM1	0.34918	0.200463
PHKA1	0.362825	0.520563
TNFRSF1A	0.0500988	0.488219
CACNB1	0.0546692	NA
EVI5	0.193012	0.389976
PKM	0.218268	0.40233
DHX29	NA	NA
DNTTIP2	0.37446	0.488286
METTL22	0.447229	0.281661
TP53BP1	0.391905	0.378016
RRP15	0.315241	0.0314277
RHOA	0.161752	0.435207
DHX8	0.514415	0.296102
PMS2P4	0.521225	0.62034
PRKCZ	0.390042	0.928088
IARS2	0.387529	0.113917
SYT1	0.189138	0.87366
IDH3G	0.203397	0.132317
ROCK1	0.223093	0.268539
CBFB	0.0347626	0.359373
PDK3	0.573958	0.399047
HDAC4	0.762108	0.63785
RASSF1	NA	0.553955
FGFR3	0.0216085	NA
HEATR6	0.202059	0.383236
COASY	0.620847	NA
MEF2A	0.0876405	0.304561
OTUD5	0.399726	0.208138
TFE3	0.333644	NA
TBC1D25	0.674067	1.18649
ACSL4	0.472056	0.453621
INPP5A	NA	0.203115
GPKOW	0.183011	0.644922
GRIPAP1	0.258238	0.295445
FTSJ1	0.189705	0.463821
PRR11	0.758553	2.11193
REEP1	0.426075	0.544149
ATP11A	0.543181	0.228673
POLR1A	0.257907	0.72352
LAPTM4A	0.33479	0.0685656
TTC7A	NA	0.910124
IP6K2	0.259733	0.452874
SRBD1	0.638107	0.472068
CYFIP1	0.282513	0.478626
KIF2A	0.0393716	0.0865849
PSME4	0.164134	0.53641
SIRT2	0.580246	0.395533
PPP2R5B	0.555042	NA
PITX1	0.144471	0.197647
MAST4	0.903627	0.980877
SDK2	0.344454	0.706804
NUP133	0.0843934	0.240453
NUCKS1	0.184297	0.461577
VPS35	0.175721	0.695574
DNAJA2	0.277859	0.023452
KCNAB2	0.0151828	1.15383
GAL	0.151511	0.485695
FUNDC1	0.426507	NA
TGFBR3	0.550285	0.297421
ATP1B3	0.31777	0.457142
NEDD4	0.380901	0.451184
MAPK6	NA	0.395405
GNB5	0.195222	0.594636
RAB27A	0.307229	0.675242
CECR5	0.162416	0.325548
UFD1L	0.437548	0.585766
PHRF1	0.234981	0.409798
IKBKAP	0.229793	0.198401
NUCB2	0.418743	0.673883
PFN2	0.363322	0.580512
PTPN3	0.957144	1.08146
SPTB	NA	0.664829
SLC44A1	0.101188	0.494754
TMEM260	0.235886	0.563981
SMG6	0.297653	0.28754
EXOC5	0.27559	0.182702
CLTCL1	0.284237	0.387886
DGCR2	0.411381	0.80619
RNF126	0.341881	0.397228
ZXDC	0.290415	0.459288
JMJD6	0.507739	0.19674
POLB	0.314238	0.836925
GBA2	0.364664	0.499055
NDST1	0.456895	0.678805
ASNS	0.377094	0.817921
AP3M2	0.51993	0.583845
ST6GALNAC2	0.530677	0.982696
PABPC1	0.237058	0.336689
TESK2	0.274703	0.120035
C16orf80	0.290104	0.296844
CSNK2A2	0.242724	0.365761
PTPN21	0.0562325	0.289716
EIF2B3	0.202086	0.138602
TCOF1	0.131902	0.500409
CDC42	0.249742	0.464002
OSBPL3	0.435873	0.273989
EPHA8	NA	0.816268
RAD18	0.237767	0.664034
ATP2B1	0.180761	0.453534
NCK2	0.254536	0.419663
MAP4K4	0.377187	0.337224
MGAT4A	0.733732	1.22866
RPL31	0.286352	0.0623048
WDR1	0.517127	0.623341
SNX13	0.161209	0.323804
ARHGAP10	0.145281	0.594351
RPS6KA2	0.4414	0.700549
ING3	0.532229	0.455027
VASH1	0.45678	1.09925
WBSCR22	0.355103	0.0388311
SEL1L	0.517032	0.672358
TRIP13	0.261259	0.426129
TCF3	0.373092	0.720384
DAZAP1	0.317549	0.316555
HLTF	0.282642	0.326238
FAM50A	0.418016	0.214196
FAM3A	0.172926	NA
CPSF1	0.257122	0.476209
CYBRD1	0.375832	0.519499
PDCD2	0.235697	0.270933
SLC6A15	0.133996	0.928561
RDH11	0.24297	NA
PRKACA	0.284832	0.221459
LPHN1	NA	0.549725
ACTN1	0.250812	0.515466
ZFYVE26	0.594083	0.463362
RPS6KA6	0.212395	0.245542
EPN2	0.645929	0.613509
PTPN18	0.72905	0.670522
SPEG	0.0597933	0.112314
ALDH3A2	0.408741	0.365237
TFRC	0.368521	0.423134
SREBF1	0.506922	0.485831
AFF4	0.613631	0.560885
UBE2D1	0.351519	0.590547
MPP5	0.288734	0.2471
RHOBTB1	0.0407161	0.629428
SMC1A	0.498156	0.402141
HSD17B10	0.197473	NA
MARK2	0.414619	0.31251
HMMR	2.18222	2.34745
CHFR	0.328354	0.770984
P4HA2	0.372874	0.0427363
NFATC3	0.352171	0.733315
TRNT1	0.459336	1.02009
ACADVL	0.113871	NA
STK10	0.442109	0.367343
FBXW11	0.512454	0.221733
DERL2	0.197118	0.482391
NDE1	0.690965	0.760482
TMEM38A	0.516471	0.994904
AP1M1	0.446884	0.121405
XRCC1	0.232223	0.493546
SCARB1	0.390251	0.457284
MCM2	0.873398	1.473
SELO	NA	0.153681
ALPK1	0.574511	0.360621
LLGL2	0.162901	0.724402
PDE8A	0.333744	0.567627
NLE1	0.418725	0.252791
SDHA	0.254345	0.520183
GSDMB	0.761407	NA
KDM5A	0.481549	0.417252
ADAM11	0.166517	0.613528
PPP2R3A	0.44581	0.738059
FERMT2	0.596098	0.335508
IGF2BP2	0.307416	0.593437
MAP3K13	0.384358	0.61198
ST6GAL1	0.701345	0.580241
FRY	0.444425	1.12231
PICALM	0.289151	0.69407
NSF	0.354506	0.291151
GLI2	0.416841	0.832434
CLASP1	0.346525	0.108911
NOTCH3	0.272179	0.788028
CLNS1A	0.240191	0.503823
PPP2R2C	0.0397469	0.875354
TEAD2	0.386152	NA
EED	0.598911	0.382055
CDHR2	0.283606	0.596147
TSG101	0.359575	0.758594
C17orf85	0.323886	0.631236
ATP2A3	NA	NA
CA12	NA	0.148643
BCS1L	0.137154	0.471652
NUAK1	0.997971	2.10885
DPP8	0.371977	0.102055
SLC24A1	0.888847	0.454518
ZNF532	0.407815	0.823545
LMAN1	0.402612	0.229306
PTPLAD1	0.456682	0.154167
ZZEF1	0.379621	0.344344
ENO1	0.251673	0.2813
C19orf10	0.628657	0.100414
TUBE1	0.659637	0.521773
ARHGEF10L	NA	0.0626309
KCNQ2	0.261155	0.359236
TIPIN	0.981682	0.676236
SRI	0.369366	0.410106
EIF4G3	0.367426	0.652204
NUP37	0.39528	1.02283
SEMA3A	0.469716	0.978152
GTSE1	1.39277	1.82723
SEMA3C	0.493	0.759795
TTC38	0.160961	0.278449
ACAT1	0.339578	0.0850496
GRAMD4	0.130888	0.216387
CELSR1	0.179188	0.769652
ZNF638	0.29624	0.152381
SLC25A40	NA	0.416616
TIMM21	0.267465	0.36379
ADD2	0.278669	0.558781
RASAL2	1.15828	0.5105
VPS9D1	NA	0.557779
ZNF37A	0.254737	0.610734
MARK3	0.30724	0.285206
SLC25A3	0.13081	0.226823
FNDC3B	0.455859	0.480917
FRYL	0.339942	0.624678
TMEM131	0.28109	0.436385
FSCN1	0.418449	0.21434
ACTB	0.212675	0.310849
MOCOS	0.574676	0.634898
PLD1	NA	0.892903
WDR62	0.706104	0.531445
DLG1	0.253337	0.46633
RAB7A	0.367809	0.289756
BCAP29	0.545209	0.760594
SEC31B	0.820268	0.837122
SART3	0.38804	1.0592
PAX2	0.0717935	NA
EXOSC7	NA	0.631483
KIFAP3	0.458176	0.60255
MKRN2	0.402809	0.35107
MCM6	1.43943	2.15021
REXO2	0.2744	NA
RBMS2	0.619586	0.536367
BAZ2A	0.517077	0.806192
PTPN23	0.730549	0.33552
UNG	1.62054	2.3592
KLHL20	0.414487	0.40973
PLXNA2	0.563701	0.981151
ANKRD13A	0.194417	0.468507
TPD52	0.273151	0.614895
ACACB	0.871783	0.531759
TRAF4	0.403266	0.406636
PAG1	0.755508	0.922544
GPATCH1	0.324627	0.114612
NT5C2	0.0126989	0.219935
MCAM	0.078796	NA
GPC4	0.349433	0.874924
CAMSAP3	0.00811777	1.12228
RAP1GAP	0.650839	0.296328
ARHGEF1	0.547593	0.584589
MAP2K7	0.306228	0.69279
DGKD	0.433477	0.313658
CTTNBP2	NA	0.289008
RARB	0.54235	0.91799
TOP2B	0.195692	0.386379
TM9SF3	0.476898	0.489542
UBE2T	0.702893	0.644988
PPP1R12B	0.658387	0.997185
DNAJC10	0.302579	0.468827
GTF3C1	0.224846	0.302892
IL4R	0.557251	NA
USP33	0.324532	0.228332
SNRPA	0.588862	0.950037
DYNC1I2	0.170386	0.194268
FAM76B	0.61568	0.170401
SIRT6	0.32316	0.423139
POLD3	1.3154	0.691983
ACTN2	NA	0.535983
CAPZB	0.315046	0.318798
GPR137B	0.125649	0.296225
NAALAD2	0.322209	0.0688694
PHF17	0.217934	0.378985
SLC25A43	NA	0.784842
UBE2A	0.429919	0.470513
FGFR1	0.374614	0.480285
FBLN1	0.480653	0.835755
ITGA8	0.515951	1.12974
PIAS2	0.201245	0.327752
AMPH	0.262439	1.10303
ARAF	0.390657	0.4855
MCCC1	0.197049	0.108483
NEBL	0.0726985	0.764484
ACER3	0.396672	0.440709
UBE2K	0.378271	0.195664
PIK3C3	0.317317	0.567543
N4BP2	0.398341	0.304971
C12orf5	0.226061	0.316141
TULP3	0.289344	0.409261
SYNJ2	0.772369	0.805449
PPP2R5C	0.272793	0.452709
PMS2P1	NA	0.386362
GNB1	0.301737	0.425162
MLLT10	0.45909	0.399706
ADCYAP1R1	0.907677	0.265357
NRD1	0.396347	0.601417
VDAC3	0.16735	0.216068
PCM1	0.233948	0.16209
TNRC6C	0.801358	0.391288
CBFA2T2	0.271971	0.36098
ITCH	0.331588	0.31165
SDF4	0.524346	0.494112
TP73	1.6489	1.37799
TOLLIP	NA	0.551471
RUNX1T1	1.48609	2.59135
THOC1	0.283673	0.368049
FKBP7	0.218176	NA
OSBPL6	0.396804	0.483822
SLC1A3	0.150591	0.779198
XRCC5	0.195607	0.327449
MKNK1	0.258808	0.273588
REXO1	0.153223	0.212448
SAR1A	0.252195	0.224739
CDC14A	0.580506	0.368386
SENP1	0.514191	0.427914
CIC	0.528703	0.243791
FDFT1	0.114567	0.426008
PAFAH1B3	0.15698	NA
OPHN1	0.142757	0.822868
KIF22	0.788104	0.824328
LRRC16A	0.662292	0.87307
PGM1	0.276509	0.458956
DDX1	0.266072	0.124754
DNM2	0.177858	0.379922
EPB41L2	0.30439	0.48389
RIMS1	NA	1.3964
MOXD1	0.300337	0.962126
STX7	0.493556	0.382047
KEAP1	0.285035	0.1437
SLC35C2	0.193961	0.185796
CRYBG3	0.218292	0.456542
EPHA6	0.515395	1.26999
RFX3	0.188028	0.796306
RIF1	0.279748	0.371968
RAB21	0.245438	0.463599
SLC4A4	0.494691	0.796296
SMARCA2	0.39535	0.348667
SESN1	0.137596	0.535014
MID2	0.320478	0.608212
SRCAP	0.352058	0.613683
KIAA0020	0.270997	0.376377
CHRNA3	0.381641	1.02428
CNOT4	0.649863	0.279902
PSEN1	0.23911	0.400937
CPOX	0.188182	0.495822
CLDND1	0.211064	1.22904
MOK	0.206532	0.300277
HSP90AA1	0.329749	0.50146
RBL1	0.597136	0.290845
DLGAP4	NA	0.66909
IGSF9B	0.430157	0.929321
CROCCP3	0.325009	0.752414
NDC80	1.50429	1.73078
AP4E1	0.097504	0.549294
RSBN1	0.786342	0.79881
MAGI3	0.468249	0.131545
TCF7	0.287771	0.0111557
OSTM1	0.246395	0.22955
PCNP	0.124055	0.159206
EXD2	0.573617	0.391574
ARG2	NA	0.866955
MEF2C	0.671146	1.05078
STK17B	0.580642	0.533697
CDC14B	0.308794	0.664058
ZNF510	0.841305	0.432235
LRP2	0.88914	0.993292
DUSP12	0.348173	0.0762961
AACS	0.473131	0.531394
KIAA0141	0.662557	0.00767751
CADPS2	0.653372	0.803033
HSPB11	0.34824	0.601836
PHLPP1	0.432863	0.694226
IL12RB2	0.239143	2.17533
SMARCD3	0.651702	0.879545
WDR70	0.489706	0.610733
STRADB	0.342292	NA
BZW1	0.283056	0.321941
ME2	0.189952	0.634888
C5orf22	0.190254	0.638942
CCNT2	0.410343	0.231115
FAM135A	0.566875	0.645199
EPB41L3	0.320247	0.353403
COBLL1	0.471327	0.31277
DLG3	0.766335	0.464216
SERTAD4	0.778517	NA
TRAF5	0.590061	0.830359
MRPL22	0.216798	0.265953
GEMIN5	0.225883	0.754874
NFE2L1	0.102753	NA
GSK3B	0.428756	0.536114
ITGB5	0.715714	1.05132
ERC1	0.473892	0.496225
XPO1	0.232996	0.367089
PALB2	0.498348	0.399145
DOPEY1	0.221561	0.307719
BCKDHB	NA	0.583732
KAT6A	0.354784	0.27414
ZCCHC6	0.267604	0.437886
ULK2	0.55957	0.468516
TNPO1	0.339848	0.17334
PLOD1	0.47384	0.554744
ITGAE	0.383474	0.458273
DIS3	0.49831	0.465757
PIBF1	0.265711	0.240539
TDRD3	0.197133	0.347873
NUFIP1	0.475756	0.68765
PDS5B	0.494171	0.367625
OXCT1	0.276694	1.04257
RRAGB	0.26803	0.29535
CYLD	0.778343	0.453514
SLC27A5	NA	0.0528381
ZNF586	0.160229	1.13387
ZNF446	0.0857322	0.402899
ZNF264	0.497718	1.26967
RPS5	0.160523	NA
FAT1	0.588688	0.224561
CHMP2B	0.369025	0.385217
SMAP2	0.436733	0.196541
PPIE	0.23303	0.471779
ZMPSTE24	0.397669	0.773058
STARD7	0.127492	0.424985
NOA1	0.403795	0.282186
REST	0.451963	0.265209
SSH1	0.230904	0.529408
APLP2	0.276291	0.557543
KIAA1467	0.491958	0.281213
WBP11	0.21949	0.17372
EIF3I	0.243506	0.170492
NKAIN1	0.603235	1.25406
TXLNA	0.134161	0.356433
NCOA1	0.389907	0.315889
AGBL5	0.197274	0.26851
EFR3B	NA	0.550312
KIF3C	0.437465	0.616526
RAB10	0.216883	0.365975
HADHA	0.321981	0.216724
MAPRE3	0.398975	NA
CAD	0.375811	0.258572
CD59	0.232116	0.564891
BCORL1	0.246487	0.450932
ATRX	0.298753	0.429703
TAF9	0.195018	0.308313
MYNN	0.545631	0.391875
MECOM	0.329482	1.27778
SCAMP1	0.483437	0.351811
PREP	0.518713	0.23188
HACE1	0.189036	0.354445
SEH1L	0.312947	0.178513
WDR47	0.630726	0.238838
WDFY1	0.148296	0.990381
OVGP1	1.34784	2.30073
SLC25A24	0.520973	0.625255
MAP3K4	0.198763	0.664211
ABCB1	0.0443854	0.394089
AKR1B1	0.161454	NA
CPNE3	0.260137	0.402784
CTTN	0.0729317	0.546714
MTIF2	0.232122	0.689906
DDHD2	0.047887	0.638353
TTC39A	1.03774	0.366462
EPS15	0.292353	0.451911
ORC1	1.0904	1.43729
MGST2	0.204086	0.240273
ATG16L1	0.454985	0.130814
USP40	0.424953	0.490062
POMGNT1	0.520895	0.0192271
RAD54L	0.682423	0.59666
MAST2	0.371015	0.533083
DNAJA1	0.33829	0.640339
B4GALT1	0.424136	0.214277
CHMP5	0.357428	0.298177
NFX1	0.504679	0.237123
IPO11	0.162951	0.430835
EIF2AK1	0.083908	0.296289
SNX10	0.204193	1.51367
SEPHS1	0.259499	0.616147
ITPKC	0.558056	1.27586
FAT2	0.215254	1.02398
RBM22	0.114768	0.276104
TMED2	0.399388	0.107897
ERO1LB	NA	0.169029
ZFAND6	0.181437	0.126953
TXLNG	0.347788	0.180548
HUWE1	0.295606	0.251633
ZW10	0.204693	0.431298
ACOX3	0.403281	0.29456
MTMR2	0.295467	0.39012
TRIP6	0.171447	0.617183
FTL	0.133604	0.242327
SRRT	0.200719	0.574869
BAX	0.196554	0.339625
NLK	0.319206	0.53994
ADAMTS2	0.68584	0.898833
PGS1	0.484829	0.287861
PSMC5	0.424823	0.3923
UIMC1	0.184429	0.250728
LPCAT2	0.348662	0.746585
GNAO1	0.692404	1.07707
OGFOD1	0.188531	0.184314
ADD1	0.3086	0.263192
L2HGDH	0.524998	0.467127
TXNDC16	0.284414	0.699713
C14orf166	0.231437	0.380337
NID2	0.468822	0.371567
GMCL1	0.260302	0.237984
SF3B2	0.288818	0.562163
KLHL42	0.34785	0.540976
GNAS	0.188141	0.364859
DNM1L	NA	0.419115
PHACTR3	NA	0.654839
ERGIC2	0.285081	0.330864
AURKA	2.60393	2.82842
PIR	0.374896	1.32066
METTL2A	0.297017	0.2335
ALG6	0.798408	0.377641
CNOT3	0.178054	0.386475
PTPN4	0.489299	0.366008
DDX18	0.127414	0.394281
KHSRP	0.0745263	0.220398
GNA11	0.263538	0.400067
ASAP3	NA	0.530878
EDEM2	0.119129	0.387248
DNMT3B	0.81261	0.707617
TPX2	1.10094	1.42235
FER1L4	0.0920601	NA
PDRG1	0.384021	NA
EPB41L1	0.796036	0.366149
DOCK9	0.182502	0.533041
ANKRD10	0.600226	0.388757
TGDS	0.511044	0.569073
DOCK3	1.61697	0.926526
COQ9	0.317006	0.740538
ARHGAP28	0.0317613	0.496563
CRLS1	0.289812	0.643484
PPP1R13B	0.274935	0.188125
ATRN	0.56207	0.41097
SMOX	0.531009	0.0429337
NSFL1C	0.193107	0.483768
C20orf194	0.466116	0.39873
EBF4	0.167084	0.148971
MAVS	0.313358	0.441673
LZTS3	0.468662	0.251832
XRN2	0.161708	0.409644
PLK1S1	0.460433	0.584525
DYNLL1	0.524862	0.432159
TESC	0.231047	0.278212
SNX5	0.142188	0.356325
RPL6	0.11665	0.676977
MAPKAPK5	0.304098	0.268304
ESF1	0.417262	0.634204
ANAPC5	0.103534	0.376267
SLC23A2	0.329605	0.447915
SLC8B1	0.560437	0.51053
TMEM230	0.205926	0.0296545
DZANK1	NA	0.918943
KDM2B	0.239157	0.204517
TASP1	0.475017	0.561023
GCN1L1	0.375336	0.510187
RPLP0	0.175563	NA
PXN	0.291938	0.732451
KIF16B	0.628408	0.63295
TRMT6	0.670351	0.0229428
PEBP1	0.23355	0.7064
BRAP	0.240479	0.540347
ERP29	0.272527	0.468172
FUS	0.344839	0.0303194
IGBP1	0.350873	0.239618
FXYD5	NA	1.54374
ZNF302	0.331486	0.669373
GRAMD1A	0.454647	0.295852
CDIP1	0.226521	1.04205
KCNH4	0.0195095	0.266139
GANAB	0.253519	0.244027
GMIP	0.00178584	NA
RBM41	0.268189	0.166118
MLF2	0.311494	0.182939
OTUB2	0.446357	NA
DDX24	0.280457	0.420333
ZBTB25	0.31648	0.276808
NECAP1	0.208626	0.681474
DHX32	0.288736	0.0842938
RCOR1	0.428964	0.427717
GPATCH2L	0.276933	0.506558
LTBP4	0.352998	0.18199
BLVRB	0.129744	0.0536393
SLC9A1	0.698865	0.866771
SPTLC1	0.243537	0.430773
PAPOLA	0.189537	0.478158
CCNK	0.246475	0.393022
MRPS33	0.308496	0.481689
NDUFB2	0.257548	0.423631
NUDC	0.282402	0.298904
MAEA	0.308086	0.477092
STRN4	0.178846	0.498621
TFAP4	0.441056	0.100746
PDCD7	0.13526	NA
SPG21	0.269504	0.0762576
DNAJB11	0.201444	0.22844
LEPREL1	NA	0.0757807
RAB11FIP3	0.144482	0.408428
GNPTG	0.363127	0.333524
GOLGA3	0.174518	0.189213
PABPC4	0.292187	NA
CERS4	NA	0.467825
MCOLN1	0.072293	0.662125
USP48	0.381174	0.138443
PDPR	0.0593617	0.123183
AARS	0.253695	0.413241
GLG1	0.296855	0.670329
KIF4A	0.74287	1.79193
TNRC6A	0.216316	0.197007
PLEKHG2	0.361095	0.118973
PITPNM2	0.182017	1.25248
EXOC1	0.27821	0.248363
RBM27	0.625238	0.785396
OSBPL8	0.130242	0.40526
DTX2	0.254617	NA
PUS7	0.197537	0.377926
NRCAM	0.647564	0.358778
LAMB1	0.789992	0.624274
DLD	0.369086	0.649759
WDR7	0.661802	0.719724
TXNL1	0.509577	0.588032
ABCC6	NA	0.385012
CMTM6	0.285565	0.520497
ITGA6	0.0855999	0.179127
RAPGEF4	NA	0.254626
FH	0.174187	0.36582
SEL1L3	0.0326645	0.738059
CDV3	0.367191	0.0722113
ALKBH5	0.480187	0.187581
PITPNM3	NA	0.00368876
SPAG7	0.22323	0.319576
ORC6	0.743825	0.664668
ZFHX4	1.04669	0.9899
ZC3HC1	0.314348	0.968466
RGS17	0.0318324	0.598755
TMEM101	0.201595	0.713396
PPP2R3C	NA	0.135962
SLC7A8	0.776226	NA
OSGEP	0.33133	0.415094
SLC22A17	0.873155	NA
RNF31	0.482653	0.00658665
SCFD1	0.4369	0.681626
G2E3	1.75947	1.52796
HECTD1	0.375321	0.56443
HNRNPC	0.15792	0.26531
SUPT16H	0.282536	0.305096
TOX4	0.428076	0.377233
GEMIN2	0.675599	0.313193
TGM1	NA	NA
SEMA6A	0.456706	0.74328
TRPM7	0.496694	0.303238
TYRO3	0.246847	0.463959
WDR76	2.00544	1.2119
SNAP23	0.511425	0.283993
PHGDH	0.32791	0.275957
EZR	0.193477	0.707921
MYL6	0.192447	NA
AGO1	0.329866	0.781157
CLSPN	1.58582	1.25784
MFSD11	0.013178	0.504194
DPYSL2	0.147066	1.25685
GPATCH2	0.520964	0.617918
NUP50	0.166552	0.279634
CDC45	1.53088	2.21541
COMT	0.43861	0.211147
ECHDC1	0.283167	0.370416
LRRFIP2	0.49314	0.240663
SEC22C	0.471692	0.422655
XYLB	0.223143	0.412432
HDAC6	0.199357	0.366487
CDC6	1.44492	1.53862
UPRT	0.0740544	0.268443
CDC23	0.21246	0.603419
AAAS	0.313383	0.179078
CBX5	0.435249	0.370101
SUCO	0.377692	0.551239
MSH2	0.573349	0.883822
MAP3K1	0.359459	0.318395
DHPS	0.633587	0.203511
HOOK2	0.285752	0.223691
ARCN1	0.392291	0.313768
EPB41L4B	0.41154	0.687884
TMEM38B	0.0904289	0.254767
PSMD5	0.119041	NA
NUP188	0.298004	0.386499
CRAT	0.643735	0.0834317
NANS	0.0024679	0.126419
TBC1D2	NA	NA
DFNB31	0.309984	0.889981
CWF19L1	0.194281	0.296788
BTAF1	0.536512	0.262546
IKZF5	0.877343	0.398659
SORBS1	0.638496	0.647754
BAMBI	0.302043	0.898926
MYO3A	1.31893	1.57338
WAC	0.393036	0.228751
CREM	0.0899563	0.661637
HIVEP1	0.65018	1.29797
FKBP5	0.20066	0.65987
SRPK1	0.1314	0.344366
BRPF3	0.314483	1.37164
MRPS18A	0.335473	NA
TMEM14A	0.495831	0.1726
EFHC1	0.817547	0.317729
HSP90AB1	0.325272	0.208322
CDC5L	0.148466	0.150412
ITPR3	0.790019	0.55858
ZNF184	0.355068	0.00477067
DSP	0.34087	0.537888
SIRT1	0.615371	0.425849
HNRNPH3	0.484157	0.459778
IFT74	0.167743	0.749391
JAK2	NA	0.406969
ABL1	0.305163	0.38101
ACOT7	0.237751	0.428523
SH3GLB1	0.37819	0.0348565
CDC7	0.659844	0.436259
SYDE2	0.840366	0.803696
PCSK5	0.659542	0.645537
SCD	0.198322	0.453941
ABLIM1	0.0741579	0.250061
ERMP1	0.300154	0.345959
RAB18	0.301655	0.273894
NRP1	0.572505	0.622358
HSD17B7P2	NA	0.246401
PRTFDC1	0.467977	1.42477
TSPAN15	0.0690381	0.873352
H2AFY2	0.0897543	0.351281
FAM21A	0.0834682	NA
MAST3	0.536726	0.588169
MYO9B	0.232657	0.391727
PSMD8	0.275193	0.472663
FBXL19	0.412479	0.517243
SETD1A	0.533218	0.40049
BCL7C	0.343271	0.933469
HNRNPM	0.307376	0.603578
2024-03-02	0.0828745	0.777246
NDUFB7	0.279862	0.701586
TECR	0.212185	0.554331
CDC34	0.146385	0.866468
CEP170B	0.28361	NA
POLR2E	0.210121	0.61079
POLRMT	0.446027	0.196367
HCN2	NA	0.216984
PALM	0.0713146	0.191323
MKNK2	0.383646	NA
ARVCF	NA	0.666386
RANBP1	0.185988	0.223423
ZDHHC8	0.24199	0.712654
KLHL22	0.472906	0.690843
MED15	0.287283	0.281583
SNAP29	0.392393	0.567328
CRKL	0.357494	0.429951
LZTR1	0.672055	0.0797567
CECR2	0.621614	0.35525
SMARCB1	0.210507	0.19279
BCL2L13	0.540181	0.391736
CABIN1	0.285307	0.151396
SF3A1	0.161666	0.484227
PPIL2	0.822962	0.392122
YPEL1	0.112523	0.634805
SNRPD3	0.305595	0.425798
PES1	0.219008	0.475126
MAPK1	0.412812	0.241127
PPM1F	0.19534	0.330003
SLC35E4	0.0353471	NA
TOP3B	0.443839	0.149967
DGCR14	0.59601	0.830854
CRYBB2P1	0.243252	0.939322
CARD10	NA	0.0819248
LRP5L	0.500156	0.712675
SLC25A1	0.418775	NA
ADRBK2	0.113264	0.397313
GGA1	0.255199	0.202798
HIRA	NA	0.26961
HPS4	0.438263	0.357092
NOL12	0.306127	0.493789
SRRD	0.0757631	0.481439
PATZ1	0.549091	NA
TFIP11	0.374321	0.22908
GCAT	0.444164	0.273342
ANKRD54	0.609626	0.48026
EIF3L	0.194346	0.160695
NHP2L1	0.145719	0.669963
MICALL1	0.152959	0.869836
POLR2F	0.450567	0.443266
CCDC134	0.382216	0.339839
DEPDC5	0.660613	0.567423
TTC28	0.673763	0.47072
CENPM	0.270317	0.178162
2024-09-03	0.58926	1.27948
KDELR3	0.848802	0.402964
DDX17	0.32468	0.397933
DMC1	0.254029	0.761514
TCF20	0.371799	0.344964
HSCB	0.361467	0.258824
XBP1	0.622864	0.154715
RTCB	0.234518	0.360038
JOSD1	0.213553	0.415291
FBXO7	0.231473	0.296541
GTPBP1	0.35589	0.414032
POLDIP3	0.172132	0.016573
RAB36	0.475986	0.288497
PPP6R2	0.017156	0.268958
SBF1	0.289745	0.392255
SUN2	0.611009	0.580989
CYB5R3	0.368273	0.393874
RHBDD3	0.161845	0.353194
PACSIN2	0.322616	0.393944
TTLL1	NA	0.0875102
AP1B1	0.184626	0.530799
HMGXB4	0.771317	0.60905
TOM1	0.164721	0.384097
MCAT	0.0959691	0.00683359
THOC5	0.324332	0.19544
MCM5	1.70341	2.46675
TSPO	0.0627366	0.160416
TTLL12	0.329945	0.79608
RPL3	0.124906	0.478826
ZMAT5	NA	NA
RBFOX2	0.151842	0.197231
SYNGR1	0.205252	0.775554
TAB1	0.271241	0.513567
ASCC2	0.436655	0.306419
MTMR3	NA	0.582221
MIEF1	0.349375	NA
PNPLA3	0.342441	0.773736
MYH9	0.255924	0.839582
SAMM50	0.391709	0.275245
TXN2	0.204446	0.355999
FOXRED2	0.368744	0.389697
EIF3D	0.0734003	0.348928
TNRC6B	0.277954	0.492575
SGSM3	0.481662	0.0380316
IFT27	0.658939	NA
KIAA0930	0.0810974	0.98958
SLC25A17	0.134315	0.170406
FAM118A	0.101255	0.478245
KCTD17	NA	NA
ST13	0.18672	0.703759
RBX1	0.311978	0.124709
EP300	0.504423	0.725751
L3MBTL2	0.282955	0.173451
RANGAP1	0.838939	1.05672
ZC3H7B	0.414613	0.290426
PHF5A	0.655126	NA
ACO2	0.361985	0.87281
POLR3H	0.413019	NA
TRMU	0.554488	0.217068
PMM1	NA	0.243179
DESI1	0.237382	0.188129
CERK	0.108378	0.493732
BRD1	0.314464	0.325298
ZBED4	0.62814	0.686835
KHNYN	NA	0.0210124
FKBP3	0.179382	0.375306
RBM23	0.463827	1.11899
PRMT5	0.400461	0.148601
COCH	0.239798	0.113193
AP4S1	NA	0.0911457
POLE2	0.543197	0.517977
VCPKMT	0.0799013	0.0488391
SOS2	0.350698	0.726904
CDKL1	0.0826888	0.883435
NIN	0.275111	0.510391
PYGL	0.218638	0.767827
TRIM9	0.927977	0.827863
PSMC6	0.516821	0.17613
GNPNAT1	0.298275	0.593281
DDHD1	0.365859	0.485976
CDKN3	0.644395	1.00374
CNIH1	0.2295	0.459907
CGRRF1	0.336849	0.131899
ATP6V1D	0.602604	0.644825
PIGH	0.223917	0.127057
VTI1B	0.0280507	0.11736
GSTZ1	0.450102	NA
KIAA0586	0.603308	0.593999
TMED8	0.483014	0.702572
AHSA1	0.297286	0.636339
DAAM1	0.503974	0.769605
SPTLC2	0.29749	0.194748
RIN3	0.406009	0.363528
LGMN	0.395612	0.288299
ALKBH1	0.107294	0.608429
ITPK1	0.37658	0.506233
PPM1A	0.171078	0.756141
SIX4	0.310071	0.555164
GALNT16	1.06612	1.56101
CEP128	0.520631	0.766101
ERH	0.162008	0.591062
KIAA0247	0.38906	0.0613654
SRSF5	0.23443	0.324111
EIF5	0.213524	0.356332
DICER1	0.134348	0.290409
ZFYVE21	0.438313	0.00999045
MTHFD1	0.422752	0.743668
ZC3H14	0.373149	0.285366
TELO2	0.281013	NA
PCNX	0.229103	0.29455
GSKIP	0.309744	0.624583
VRK1	0.365956	0.29767
PSMC1	0.207577	0.523419
PAPLN	0.178422	NA
RPS6KA5	0.10219	0.583335
SMEK1	0.249081	0.608702
PSMB5	0.0620711	0.741348
YY1	0.281491	0.495531
ACIN1	0.448199	0.348677
CCNB1IP1	0.252237	0.380484
TRIP11	0.207794	0.346093
APEX1	0.211618	0.204291
ARHGAP5	0.34317	0.163258
CINP	0.466205	0.671107
SRP54	0.193841	0.338911
CHD8	0.124972	0.253027
DCAF11	0.203679	0.401258
PSME2	0.13643	NA
BRMS1L	0.119599	0.216741
SEC23A	0.332391	0.289405
GMPR2	0.217264	0.115449
PNN	0.392734	0.586009
PLTP	0.504244	0.511615
PCIF1	0.858932	0.1154
GSS	0.18096	0.598017
TRPC4AP	0.395664	0.212503
PYGB	0.243164	0.114521
ABHD12	NA	0.731093
GINS1	0.723477	0.987691
NINL	0.0949877	0.440961
CD40	0.215826	0.421382
UQCC1	0.148622	0.277292
ZMYND8	0.557666	0.432788
IFT52	0.277867	0.405285
MYBL2	0.621279	1.55286
NDRG3	0.179459	0.342376
RIMS4	0.0269621	0.955268
PABPC1L	1.18311	0.455378
STK4	0.192892	0.174441
ADNP	0.202567	0.291747
PFDN4	0.473678	0.743585
CSTF1	0.426718	0.0847984
BMP7	0.280376	0.765372
RAE1	0.338891	0.249407
TPD52L2	0.250437	0.361297
DNAJC5	0.133418	0.429845
NELFCD	0.323446	NA
SLMO2	0.182583	0.277078
MTG2	0.379503	0.612038
PSMA7	0.320223	0.319566
SLCO4A1	0.173029	0.826155
TCFL5	0.282205	0.261225
DIDO1	0.271041	0.535753
GID8	0.147259	0.47081
ARFGAP1	0.496756	0.199605
EEF1A2	0.670931	0.343612
GMEB2	0.686248	0.951937
C20orf27	0.253955	0.473204
CDC25B	1.01379	0.665714
RNF24	0.45462	0.124767
NDUFAF5	0.181381	0.443419
TRIB3	0.0931485	0.0509255
RASSF2	0.448317	0.253845
CSNK2A1	0.415662	0.733342
CDS2	0.161305	0.706763
HM13	0.12166	0.24926
SEC23B	0.344694	0.364549
FERMT1	0.221857	0.108569
PLCB4	0.457173	0.902172
TM9SF4	0.580435	0.35155
CRNKL1	0.477587	0.225577
POFUT1	0.232425	0.272553
SAMHD1	0.241489	0.554291
KIF3B	0.615932	0.431994
NOP56	0.200809	0.425143
MANBAL	0.224489	0.429464
IDH3B	0.297213	0.939039
MAPRE1	0.361217	0.374647
JAG1	NA	0.124886
CDK5RAP1	0.421027	0.428278
SNTA1	0.318569	0.283396
TTI1	0.454647	0.830478
E2F1	1.93116	2.68895
RPRD1B	0.136922	0.251743
CHMP4B	0.171046	0.611854
CST3	0.329941	0.157844
ACTR5	0.205683	0.324185
AHCY	0.099015	0.42654
FAM83D	2.44355	2.56056
DHX35	0.065225	0.253473
DNTTIP1	0.446514	0.0702663
PIGU	0.267849	0.597366
ACOT8	0.0265446	0.729019
APMAP	0.311398	0.226541
ZNF516	0.219898	0.434961
ADNP2	0.223131	0.709893
USP14	0.192423	0.188022
VAPA	0.464127	0.289321
METTL4	0.845931	1.18657
LPIN2	NA	0.257403
SMCHD1	NA	0.802585
MYL12A	NA	0.298785
CEP192	0.385035	0.305146
RNMT	0.750371	0.593964
SMAD7	0.215249	1.19772
LAMA1	0.418323	0.961786
ANKRD12	0.304261	1.37792
NOL4	0.25753	0.986895
POLI	0.096466	0.414869
MIB1	0.320084	0.391627
RBBP8	0.798653	1.43257
RIOK3	0.159156	0.326603
CSTF2	0.312343	0.440034
PSMD10	0.251765	0.151378
ATG4A	0.588158	0.180511
STS	0.884992	0.51981
TBL1X	0.478719	0.169487
PGRMC1	0.333578	NA
POLA1	0.609017	1.45898
MID1	1.27986	1.31714
NKAP	0.34392	0.321866
ALG13	0.201486	0.209762
PRPS2	0.423232	1.25235
MOSPD1	0.336362	0.0645087
AMMECR1	0.222819	0.420897
WDR13	0.296803	0.740904
XIAP	0.496903	0.590892
STAG2	0.285509	0.49926
ATP11C	0.322856	0.48301
CCDC22	NA	NA
SYP	0.598566	0.336752
PLS3	0.216556	1.37215
ELF4	0.495351	1.12561
SMARCA1	0.549424	0.574742
MTMR8	0.119747	0.818685
ZC3H12B	0.139094	0.811824
RBBP7	0.248774	0.912035
SLC25A14	0.152161	0.65096
FMR1	0.496139	0.789329
SCML2	0.277847	0.378907
SLC35A2	0.204113	0.0208331
PQBP1	0.477734	NA
TAZ	1.00065	0.0763732
PGK1	0.235383	0.556467
MAGT1	0.551406	0.50996
SMS	0.256271	0.679683
CD99L2	0.372253	0.764702
EEA1	0.307178	0.441733
RP2	NA	0.0396523
PHF16	0.251711	0.478537
CDK16	0.391884	0.630807
USP11	0.51235	0.379923
PCYT1B	0.837802	NA
HTATSF1	0.624972	0.291213
FGD1	0.215428	0.508545
PIN4	0.456716	0.282303
RBM3	0.185525	0.309962
SYTL4	0.882086	1.57067
CENPI	0.4395	1.30202
DRP2	0.0228022	NA
PBDC1	0.467227	NA
NDFIP2	0.286959	0.291307
FNDC3A	0.250882	0.104016
CDADC1	0.0212619	0.337147
KLF5	0.287532	0.255055
STK24	0.0756128	0.609129
DNAJC3	0.151264	0.374192
UGGT2	0.140085	0.387383
ARHGEF7	0.322998	0.148577
FGF9	NA	NA
SUPT20H	0.435142	0.592792
MRPS31	0.203004	0.271771
SLC25A15	0.0973958	0.520065
KPNA3	0.282252	0.501378
FLT1	1.05281	1.40469
VWA8	0.252764	0.995423
DGKH	0.489685	0.33458
KATNAL1	0.878985	0.436388
INTS6	0.181593	0.543167
DHRS12	NA	0.83104
TSC22D1	0.406695	0.519497
MGRN1	0.147038	0.235768
ZNF629	0.329302	NA
MAPK3	0.2293	NA
PHKB	0.372212	0.145416
LYRM1	NA	0.851757
NUTF2	0.15365	0.239299
NUP93	0.226639	0.417314
CENPT	0.418314	NA
NFAT5	0.282406	0.259795
LONP2	0.277055	0.229326
N4BP1	0.0200984	0.513653
ARL2BP	0.237606	NA
ZNF423	0.292134	1.02882
DHODH	0.161689	0.710315
CTCF	0.325874	0.421804
POLR2C	0.172436	0.240662
USB1	0.439812	NA
CYB5B	0.351649	0.450431
CCDC113	0.254964	0.794601
NDRG4	0.675065	0.385754
PSMD7	0.480806	0.503518
SETD6	0.411008	0.22001
SLC38A7	0.295767	0.637077
VAC14	0.328095	0.34235
HAS3	NA	NA
TANGO6	0.622833	0.753963
COG4	0.136584	0.206098
SLC7A6OS	0.153753	0.508973
SLC7A6	0.441682	0.387418
PLA2G15	NA	0.397993
ESRP2	0.448622	NA
WDR59	0.555763	0.352471
MON1B	0.385686	0.423983
CMC2	0.108617	0.0468405
AXIN1	0.481934	0.1207
NPRL3	0.354334	0.89365
HSDL1	0.318616	0.682944
TAF1C	0.415174	0.464109
COTL1	0.108754	0.28628
USP10	0.340231	0.392791
TSC2	0.239665	0.191744
ZNF500	NA	0.352237
ABCC1	0.27637	0.707665
NOMO3	0.118565	NA
LMF1	0.181002	0.541152
MTHFSD	0.34354	0.458297
CLCN7	NA	0.322006
SLC7A5	0.292183	0.778701
FBXO31	0.416562	0.0867
NUBP1	0.0147072	NA
UBE2I	0.187734	0.304826
EEF2K	0.498353	0.267594
CAPN15	0.256411	0.372784
PIEZO1	0.502074	0.748827
GSPT1	0.260519	0.462088
CLUAP1	0.35428	0.459454
UBFD1	0.572305	0.640907
EARS2	0.56485	0.221723
TCEB2	0.0776844	0.0376198
GGA2	0.224245	0.459726
CPPED1	0.231918	0.54784
USP31	0.329925	0.199058
HMOX2	0.378864	0.778103
DNAJA3	0.202852	0.342375
BFAR	0.269831	0.46474
SALL1	0.515362	0.313687
RBL2	0.474959	0.452619
QPRT	0.528634	NA
RPGRIP1L	0.389327	0.550207
MAZ	0.396351	NA
STX4	0.412802	0.184306
CDIPT	0.198818	NA
BCKDK	0.0361694	NA
KAT8	0.539641	0.440525
NOMO1	0.266737	0.482465
SYT17	0.536073	0.217203
TMC5	0.0264651	NA
CCP110	0.141823	0.520454
C16orf62	0.457471	0.318128
RNF40	0.209921	0.181535
KNOP1	NA	NA
AAGAB	0.374408	0.237943
CSK	0.406393	0.555826
HERC1	0.320143	0.286041
TRIP4	0.240101	0.30958
MTFMT	0.168628	0.548187
IGDCC4	0.132978	0.0946729
RAB11A	0.189074	0.619153
CTSH	0.349643	0.143541
TTC23	0.0167707	0.934562
CD276	0.453861	0.936927
FAH	0.766769	0.670864
RPAP1	0.394177	0.500493
HOMER2	0.367254	1.04054
EHD4	0.550654	0.814124
TMEM87A	0.522609	0.969616
ZNF106	0.249553	0.280039
CEP152	0.196841	0.7056
OCA2	0.302023	0.809561
DTWD1	0.251222	0.439577
FAM189A1	NA	0.807264
GABPB1	0.666329	0.533651
TJP1	0.184663	0.378891
DMXL2	0.507649	0.350974
DNAJC17	0.756651	0.369972
EIF3J	0.450272	0.430429
SPG11	0.626447	0.45941
VPS18	0.140683	NA
OIP5	NA	0.541602
MYEF2	0.254655	0.690029
PDGFRL	0.386964	0.591141
CSPP1	0.32937	0.363309
ZDHHC2	0.134563	0.57097
TRIM35	0.32755	0.360707
ZFAND1	0.283123	0.00324119
CA2	0.624644	1.16059
FZD3	0.59182	0.214057
INTS9	0.527587	0.809453
RIPK2	0.213201	0.0154041
EYA1	1.17451	1.95883
NBN	0.218131	0.219223
DECR1	0.490511	0.318925
IMPAD1	0.168884	0.150543
LAPTM4B	0.182094	0.542272
POP1	0.150123	0.188871
NIPAL2	0.229272	1.16631
IKBKB	0.379673	0.534647
PLAT	0.850502	0.269447
JPH1	1.01269	1.37208
STK3	0.167465	0.470587
GDAP1	0.699602	1.26478
RAB2A	0.350896	0.417626
EIF3E	0.250334	0.312086
EMC2	0.435993	0.545159
NDRG1	1.02171	1.49763
ARMC1	0.206229	0.416844
TRPS1	0.712354	0.821607
SPAG1	0.271909	0.728455
UBR5	0.300222	0.262061
PYCRL	0.129148	0.233236
EEF1D	0.421761	0.609967
SQLE	0.360024	0.546619
SH2D4A	0.0811097	0.605448
INTS10	0.289791	0.281932
ERI1	NA	0.668635
SLC39A14	0.296047	0.976141
MTMR9	0.311025	NA
LEPROTL1	0.245882	0.589793
R3HCC1	0.419865	0.111828
GSR	0.40113	0.421926
UBXN8	0.28976	0.161537
PPP2CB	0.253598	0.448071
ERICH1	0.324511	0.381955
TUSC3	0.577105	1.05955
ARHGEF10	0.740224	1.14833
KLHDC4	0.222506	0.340179
MCM4	0.917729	1.51069
KCTD9	0.595635	0.456587
ASAH1	0.295308	0.432063
BNIP3L	0.331571	1.88074
MAN2B1	0.354834	0.421064
NUCB1	0.0881297	NA
GYS1	0.287813	0.714391
MAP4K1	NA	NA
HNRNPL	0.291998	0.395845
NFKBIB	0.380432	NA
SNRNP70	0.0830411	0.378604
CLPTM1	0.336004	0.675839
CLASRP	0.71092	0.362511
LIN7B	NA	0.426611
FCGRT	NA	0.234063
PIH1D1	0.458343	1.58806
PPP1R13L	0.149894	0.508635
ERCC2	0.329126	0.247029
DOT1L	0.429201	0.455583
KLC3	NA	0.469143
SF3A2	0.494583	0.537398
TRMT1	0.341496	0.360404
STX10	0.0246851	NA
DMPK	NA	0.444244
TBC1D17	0.478075	0.309312
CCDC130	0.267389	0.254346
PTOV1	0.245209	NA
AES	0.252716	NA
SGTA	0.195406	0.353549
MED25	0.0908377	0.355446
C19orf53	0.128107	NA
TIMM44	0.284589	0.540458
ASF1B	0.753029	1.22696
TNNT1	NA	0.320611
VRK3	0.263721	0.871603
PPP6R1	0.359317	0.542725
OLFM2	NA	0.75869
AKAP8	0.454371	0.391933
ILVBL	0.404782	NA
SYDE1	0.268804	NA
POP4	0.268074	0.226969
CCNE1	1.46887	1.37791
URI1	0.252721	0.39537
PDCD5	0.202967	0.209473
ANKRD27	0.363255	0.432709
TIMM50	0.0761244	0.885814
FBL	0.183602	0.305837
DYRK1B	0.00608142	1.07018
GPI	0.205368	0.0434129
AKT2	0.275044	0.493196
PLD3	0.202324	0.980448
PIAS4	0.296567	NA
NUMBL	0.331767	0.546438
CCDC94	0.623442	0.14509
TBCB	0.279527	0.288889
FSD1	0.352041	0.116348
SLC1A5	0.429229	0.316552
PRKD2	0.29141	0.548944
CACTIN	NA	0.134281
HNRNPUL1	0.432874	0.278757
FZR1	0.608873	0.540309
TGFB1	0.570383	0.361596
DENND3	0.0334491	0.298078
ATP5SL	0.354326	0.0877947
PLIN3	0.357934	0.315912
MYH14	0.036535	0.430906
RPS19	0.207563	0.344001
GLTSCR2	0.355395	0.606042
TYK2	0.433175	0.174593
CDC37	0.200718	0.526749
NAPA	0.265174	0.60805
ATP1A3	0.663575	0.811133
MEIS3	0.512236	NA
PTPRS	0.432335	0.355654
MEGF8	0.239652	0.212536
KDELR1	0.312189	0.170075
GRWD1	0.386183	NA
GRIN2D	NA	0.534804
LIG1	0.548685	1.12356
ZNF175	0.163283	0.302711
DKFZP761J1410	0.281145	NA
BCAT2	0.186342	0.34719
MIER2	NA	0.66483
PPP2R1A	0.235727	0.279446
TNPO2	0.558625	0.439533
GCDH	0.504829	0.318883
PRPF31	0.121135	0.0966968
RPL18A	0.183776	NA
KCNN1	NA	NA
ELL	0.489939	0.47869
CRTC1	0.563793	0.349272
COPE	0.0184412	NA
ARMC6	0.559202	0.350467
USF2	0.231123	0.365169
LSR	NA	0.0709418
KXD1	0.268736	NA
FKBP8	0.166317	0.128192
SUGP1	0.254036	0.262414
ZNF14	0.32168	1.16672
PBX4	NA	0.284658
GSK3A	0.40448	0.327038
[truncated: 7,269 more rows]
