# Supplementary material for: Single-cell total-RNA profiling unveils regulatory hubs of transcription factors
Source: Nat Commun. 2024 Jul 15;15:5941. doi: 10.1038/s41467-024-50291-3 (PMC11251146; doi:10.1038/s41467-024-50291-3)
Supplement: Supplementary file 6 — Supplementary Data 3 [file 41467_2024_50291_MOESM6_ESM.xlsx]

## Sheet: Table S3
Supplementary Data 3: Module assignment for Type I and II CCGs.
Type I				Type II
Gene	Module			Gene	Module
KRIT1	3			TSPAN6	2
MAD1L1	5			UPF1	4
CDC27	5			SLC25A5	2
ZFX	5			DHX33	4
DBF4	4			RPAP3	5
E2F2	1			FBXL3	4
ST3GAL1	3			PHTF2	4
NCAPD2	4			GGCT	2
NISCH	5			GTF2IRD1	3
SCMH1	3			ADAM22	4
PIK3C2A	5			SEC62	5
ANLN	4			CSDE1	1
BRCA1	2			VTA1	1
DDX11	1			UQCRC1	2
MAMLD1	2			TTC19	5
TACC3	4			WIZ	3
POLA2	2			UBR7	2
NRXN3	3			EHD3	5
RB1CC1	5			POLR3B	3
DEPDC1	4			ANGEL1	3
CENPQ	2			ZMYND11	5
UHRF1	1			SNAI2	2
DEPDC1B	4			SNAPC1	4
TRIO	3			BCLAF1	1
ZIC2	4			NUP160	3
CNTLN	3			RFC1	1
RFC2	1			CUL3	5
ARID1B	3			MRI1	2
RAD51	1			METTL1	4
SYNE2	2			MAT2B	5
TARBP1	3			SPDL1	4
CCAR1	5			PQLC2	2
MCM10	1			PSMA4	1
ASPM	4			LSG1	5
PRR11	4			RETSAT	5
PTPN3	3			AP2S1	3
PTPN18	3			HSPA5	5
SMC1A	2			OFD1	3
HMMR	4			LIMA1	5
MCM2	1			POLQ	3
TIPIN	1			FOXN3	3
GTSE1	4			LAMA3	3
MCM6	1			NOP58	1
BAZ2A	5			TAB2	5
UNG	1			KMT2C	3
ACACB	2			ZNF280C	4
PPP1R12B	3			RC3H2	5
SNRPA	1			GDI2	1
POLD3	2			ZC3H11A	5
TP73	2			WNK1	5
SENP1	3			GPBP1	4
KIF22	4			SUGP2	3
LRRC16A	2			AP3D1	5
SRCAP	5			NTHL1	4
NDC80	4			IPO5	2
RSBN1	5			KARS	1
GSK3B	2			MAP2K4	5
OVGP1	5			SLK	4
ORC1	1			DIP2B	5
AURKA	4			MPPED2	2
TPX2	4			MTFR1	1
DOCK3	3			NEO1	3
KIF4A	4			PKM	2
RBM27	5			DNTTIP2	4
ZFHX4	3			HDAC4	3
G2E3	4			COASY	4
WDR76	1			UFD1L	2
CLSPN	1			NDST1	5
CDC45	1			PABPC1	1
CDC6	1			SEL1L	4
MSH2	1			ZFYVE26	3
MYO3A	2			EPN2	4
HIVEP1	1			AFF4	5
MCM5	1			FERMT2	5
RANGAP1	4			NUAK1	3
RBM23	5			SLC24A1	5
CDKN3	4			PTPLAD1	1
GINS1	2			ENO1	2
MYBL2	1			C19orf10	1
GMEB2	4			RASAL2	3
TTI1	1			ACTB	2
E2F1	1			WDR62	3
FAM83D	4			RAB7A	1
METTL4	4			SEC31B	3
RBBP8	2			PTPN23	4
POLA1	2			MAP2K7	3
MID1	3			TM9SF3	1
PRPS2	1			UBE2T	2
STAG2	2			MLLT10	3
CENPI	4			TNRC6C	4
EYA1	3			SDF4	2
JPH1	1			XRCC5	2
TUSC3	2			RIF1	2
ARHGEF10	3			CNOT4	5
MCM4	1			HSP90AA1	1
ASF1B	1			RBL1	3
CCNE1	1			STK17B	4
LIG1	2			ZNF510	5
SMG9	3			KIAA0141	4
CASP2	2			KAT6A	4
TNKS2	5			TNPO1	5
FBXL20	1			DIS3	1
MED13	5			FAT1	2
SLC9A3R1	5			WBP11	5
UBE2D3	5			RAD54L	2
ELF2	1			NFX1	3
FOXM1	4			ITPKC	4
RAD51AP1	2			TMED2	1
RFC5	2			HUWE1	2
CDCA3	4			L2HGDH	2
FBXO5	3			GNAS	1
MCM3	1			DYNLL1	1
SRF	5			GCN1L1	3
SENP6	5			TRMT6	1
TTK	4			FUS	2
BRD8	4			GANAB	3
KIF20A	5			PAPOLA	1
NUP155	2			TXNL1	5
STC2	5			CDV3	5
PCCB	3			ORC6	2
ECT2	4			SLC22A17	2
CSPG5	1			RNF31	3
ARHGEF26	2			HNRNPC	1
RTKN	5			SUPT16H	2
GPD2	2			SEMA6A	2
CENPA	4			ARCN1	5
TANC1	5			EFHC1	3
PAPOLG	5			HSP90AB1	1
PASK	2			SIRT1	5
PARD3B	3			CDC7	2
ALMS1	2			PSMD8	2
DHCR24	1			SETD1A	3
SCAMP3	5			HNRNPM	1
ARHGEF2	5			CRKL	5
AKT3	3			LZTR1	3
CDC20	4			PPIL2	4
PRRC2C	5			MAPK1	5
CENPF	4			DGCR14	2
RPA2	1			KDELR3	1
KIF14	4			DDX17	3
CASP8AP2	1			SUN2	4
KLF12	3			HMGXB4	3
WDR34	2			MIEF1	4
DENND1A	3			FOXRED2	2
TTLL5	3			EP300	4
ATL2	4			POLR3H	5
HELLS	1			TRMU	5
MASTL	1			ZBED4	4
ENOX1	3			PSMC6	4
NCAPH	3			KIAA0586	4
KIF18A	4			DAAM1	4
BAI2	2			ITPK1	3
ZRANB3	3			GALNT16	3
PTGFR	3			ACIN1	5
SLC25A16	3			PNN	2
CENPK	2			PCIF1	3
HJURP	4			PABPC1L	3
CKS2	4			ARFGAP1	3
DEK	1			CDC25B	5
PANK2	1			CSNK2A1	5
MCM8	2			TM9SF4	3
AGO3	5			KIF3B	5
MCF2L	1			VAPA	5
DLGAP5	4			TBL1X	4
ZC4H2	2			TAZ	3
HP1BP3	4			MAGT1	2
PKMYT1	1			CDK16	3
DGCR8	2			HTATSF1	1
KNSTRN	4			PIN4	2
DUT	1			SYTL4	2
SNX9	5			KATNAL1	2
EIF2S3	3			CENPT	4
DNMT1	1			PSMD7	4
AAR2	5			USP10	4
GSE1	1			UBFD1	1
GINS2	5			CD276	5
TOP2A	4			EHD4	5
LRRC41	2			GABPB1	4
NUP210	1			EIF3J	1
VPS13B	3			SPG11	3
PCNA	1			TRPS1	3
NASP	1			KCTD9	4
INADL	3			CLASRP	4
IMPA1	5			DOT1L	4
SBF2	3			SF3A2	4
CCNB1	4			AKAP8	4
NOTCH2	5			SLC1A5	5
TMEM106C	2			HNRNPUL1	3
CDCA8	4			FZR1	3
DTNA	3			PTPRS	3
NAA35	5			TNPO2	4
CTSL	5			ATP13A1	3
TROAP	4			SIPA1L3	3
ESPL1	4			TWISTNB	4
CCDC142	5			WDR91	3
PCNXL2	3			CBLL1	4
USP37	1			ZC3HAV1	2
BRIP1	2			DNAJB6	4
SKIL	1			WASL	4
ODF2	4			EZH2	2
DAB2IP	1			BCL7B	2
DSCC1	2			TBL2	4
MYC	4			FSD1L	2
ARHGEF39	4			CDC37L1	4
TAF8	5			GLIS3	2
NUSAP1	4			SETX	5
KIF23	4			ZFAND5	4
CASC5	4			EIF3A	4
TTLL7	1			SEC23IP	5
KIF11	4			ATE1	4
CEP55	4			PPP3CB	5
KIF20B	4			ARHGAP21	4
BARD1	2			GTPBP4	4
VWA9	5			SH3PXD2A	4
C4orf21	1			EBF3	3
SEC31A	5			TFAM	4
CENPE	4			PPIF	1
GAS2L3	4			NUFIP2	5
ANKRD52	5			MLLT6	5
DIAPH3	3			CWC25	4
SCAPER	3			UBTF	4
PIF1	4			PSMD3	1
FANCI	2			CBX1	1
ZFHX3	2			PIGL	3
MYO19	1			GOSR1	4
RPTOR	5			KAT2A	4
PRDM15	5			LRRC59	1
RERE	5			LUC7L3	4
NUF2	4			SMURF2	5
DTL	1			YWHAE	1
INTS7	2			WSB1	4
CDC42BPA	3			TMEM97	2
AFF3	3			DHX15	1
AMMECR1L	5			NEIL3	3
LPP	2			KLF3	5
SLIT2	2			NCAPG	4
SCD5	2			ST3GAL4	2
PRIM2	2			EIF4G2	1
MMS22L	2			DDX6	5
TBC1D32	2			CBL	5
SDK1	3			SOX6	2
CREB5	3			CDKN1B	3
NCAPG2	2			TIMELESS	3
ZNF711	2			GAPDH	1
TACC1	2			NOP2	4
SYBU	3			CHD4	1
MKI67	4			LDHB	1
INCENP	4			PAK1IP1	4
CCDC15	3			SRSF3	4
DSN1	2			ICK	4
LPHN3	3			CCNC	1
KIAA1328	3			C6orf62	5
DOCK1	3			QKI	5
MAGI1	3			PPP2R5D	5
ANKAR	5			SLC29A1	2
MLF1IP	1			BTN2A1	4
RABGAP1L	3			APBB3	2
TRIM36	5			THG1L	4
ENAH	5			TTC1	5
BUB3	4			LMNB1	2
FAM122B	3			SUB1	1
ATAD2	1			CSNK1A1	5
BUB1B	4			TIMMDC1	1
CCNB2	4			PDCD10	4
TSC22D3	3			TFG	5
DPYSL5	1			PLXNA1	3
RADIL	1			MRPL3	1
CDC25C	4			PLCH1	3
CHAF1B	2			DNAH1	3
GPBP1L1	5			SSR3	2
CRTC2	5			FOXP1	3
TONSL	1			GTF3C2	4
MAML1	5			NRBP1	5
DBF4B	4			PSMD14	1
RACGAP1	4			RTN4	1
CCNF	4			HDLBP	2
GMEB1	3			CEBPZ	1
NFIA	3			SLC1A4	2
SMC6	2			NFE2L2	5
RNF149	5			CEP104	4
SGOL2	4			ICMT	2
APBB2	3			S100PBP	2
TMEM184C	5			ASH1L	5
GPR98	3			SFPQ	5
CMYA5	1			MFN2	4
PTTG1	4			SRSF11	1
HEY1	4			TTF2	3
ADCY1	3			RPF1	4
SPIDR	3			KDM5B	5
ZNF367	1			RAB7L1	4
PCF11	5			ECE1	2
E2F7	2			ABCD3	2
MCM7	1			NEK2	4
KIAA0101	1			ARID1A	3
PLK1	4			RCN2	1
CERCAM	5			CAMSAP2	5
CDK12	5			FBXO30	4
RRM1	2			RNF146	3
ANKRD11	5			DCLRE1B	2
CHAF1A	1			RPN2	2
TK1	1			CCNI	2
SF1	4			SATB2	5
KCTD19	2			RAD23B	5
CKAP2L	4			FAM206A	4
BUB1	4			RAB14	5
PCDH7	3			PPP6C	1
CDK1	4			MAPKAP1	1
KIF5B	5			INVS	3
INSR	2			KDSR	4
GPHN	3			YLPM1	3
RRM2	2			ACYP1	2
KLF11	2			SUPT7L	3
NBEA	3			KLHL29	3
ZNF483	2			CNRIP1	1
ZDHHC24	5			SMNDC1	4
PITPNA	5			GOT1	5
EXO1	2			PCMT1	1
CNTNAP2	2			TAF12	5
UBE2C	4			HSPH1	1
CSRP2	2			KDM3B	5
CKAP5	4			SERP1	1
CCNE2	2			GLT8D2	3
MLXIP	5			ZNF706	4
UBE2O	5			LYPLA1	1
CCDC57	3			PAPD5	4
POLE	1			RBBP6	4
PGBD5	3			ZC3H7A	4
ARL6IP6	2			CBX3	1
AURKB	4			FAM126A	4
R3HDM2	3			ZWINT	2
GPR137C	3			RBM19	3
SETD2	5			MED13L	5
HKR1	1			RNF11	5
EXT1	3			C19orf43	3
KPNA2	4			GIPC1	5
RGS7	3			ATP7B	3
IQGAP3	4			AMD1	4
SCN5A	3			NDUFAF4	4
TBX1	5			MORF4L2	1
KNTC1	2			RAB9B	2
WDR27	3			EXOSC9	2
CDCA2	4			ACSL3	5
ROBO2	3			NCOA5	3
UBE2L3	5			VAPB	1
EP400NL	2			PLCG1	3
KCNQ5	3			SRSF6	5
SDHAP3	3			ZNFX1	5
KIF18B	4			CSE1L	1
PPP1CC	5			RAB22A	5
SMYD4	1			STAU1	1
NAP1L1	1			PMEPA1	4
LYPD6	2			RNF114	5
DYNC2H1	3			HIST1H2BJ	2
FANCA	2			GLO1	1
ARHGAP11B	4			RIOK1	4
PLSCR1	1			NUP153	3
COL25A1	3			GGA3	3
HN1	5			VASP	5
SUPT3H	3			SYMPK	5
SLC6A9	5			RBCK1	1
XRCC2	1			NCLN	5
NF1	5			HNRNPR	1
COL27A1	3			DYNLRB1	1
ZMYM1	4			XRCC3	2
DYNC1H1	4			LRFN3	2
HIST1H3J	3			PRR12	3
BLM	2			KTN1	2
ZNF675	5			CANX	1
HIST1H2BK	4			PIN1	2
SFI1	2			UBR4	3
HELZ	5			KDM4B	4
WDHD1	2			RNF6	5
ARHGAP11A	4			SGCE	3
PRC1	4			PAICS	2
PHACTR4	4			PPAT	1
RANBP17	3			ATF4	4
MZT1	4			CDC42EP1	4
ZBTB10	5			CALU	2
SETD5-AS1	1			MTX2	4
LTB4R	3			HOXD11	5
CSNK1E	5			HOXD13	4
RP11-726G1.1	2			INO80	3
RP11-480I12.5	2			FAM64A	4
AC093375.1	3			KRI1	4
RP11-31F15.1	2			EFCAB4B	3
DHFR	1			GNL3L	2
RP11-308D16.4	3			LDLR	5
AC009262.2	3			PRKCSH	3
PRKDC	2			THEM6	2
RP6-24A23.6	3			GTPBP3	3
				COLGALT1	2
				UCK1	2
				ZC3H4	3
				ZNF317	5
				SLC6A8	5
				DKC1	4
				AKAP12	2
				RBM39	4
				ZFYVE20	5
				PSMC3IP	1
				NPHP4	2
				PEX11B	3
				CLUHP3	3
				GCH1	2
				DCAF15	4
				UBE2G1	5
				GRSF1	4
				ANKRD17	3
				UNK	3
				TERF2	4
				PCED1A	3
				PTPRA	3
				KIAA0907	5
				ARHGEF11	3
				MMACHC	5
				CDK8	5
				RFC3	2
				SRRM1	1
				CSNK1G2	4
				ANKRD32	2
				MED10	4
				TMTC1	3
				CCDC59	4
				DPF2	4
				MEN1	5
				TRIM45	2
				SLC38A2	3
				GRHL1	5
				PUM1	4
				GNL2	4
				FHOD3	3
				TPGS2	2
				ARGLU1	2
				CARS2	2
				STT3A	2
				USP30	3
				POM121C	5
				AKIRIN2	4
				CAPRIN1	1
				GDF11	5
				LTV1	4
				AHI1	3
				SMYD5	4
				TAF5L	2
				DHX9	2
				CEP350	4
				RC3H1	5
				MRPL44	4
				ANKRD36	3
				CKAP2	4
				DDX56	4
				IREB2	5
				RPS6KC1	3
				C9orf78	4
				FAM129B	4
				STXBP1	5
				ANP32B	1
				ARPC5L	1
				PRKRIR	5
				RAB1A	1
				ATRAID	3
				TET1	5
				MNS1	2
				PPCDC	1
				G3BP2	5
				FRAS1	3
				SCARB2	2
				MAPK8IP3	3
				CPNE8	3
				FAM60A	4
				LGR5	3
				MTMR6	4
				BRCA2	2
				TMBIM6	1
				WDFY2	3
				RB1	2
				SETD1B	3
				RBM26	4
				ZIC5	4
				NAA30	3
				HERC2P2	3
				TLE3	5
				TSPAN3	1
				NCOA2	3
				NEIL1	3
				MAN2C1	3
				CDR2	4
				GFOD2	5
				NOB1	4
				ASXL3	2
				TP53	5
				CSNK1D	4
				PIP4K2B	5
				PFKL	3
				APP	2
				ZNF614	5
				KIF2C	4
				ATP1B1	2
				TARS2	4
				CERS2	5
				POGZ	3
				GOLPH3L	5
				VASH2	3
				TP53BP2	4
				TPM3	2
				UBAP2L	1
				GATAD2B	3
				ILF2	1
				LYST	3
				DEGS1	5
				FBXO28	4
				ARF1	1
				PARP1	2
				LBR	5
				CIAO1	3
				SNRNP200	3
				SFXN5	2
				DUSP11	3
				SLC20A1	2
				CDCA7	1
				FANCD2	3
				FAM134A	3
				RQCD1	2
				DYNC1LI1	5
				CTDSPL	2
				TMEM44	2
				VPRBP	3
				TRMT10A	4
				CCNA2	4
				SKP2	2
				GIN1	5
				ARHGAP26	4
				DDX46	2
				G3BP1	4
				FAM193B	3
				RPL7L1	5
				MTFR2	4
				CDCA5	2
				ATXN7L1	3
				C7orf43	3
				TRIM4	4
				EBP	2
				OGT	3
				PRPS1	2
				SLC25A37	3
				ERLIN2	3
				EIF3H	1
				UGCG	4
				NR6A1	3
				SURF4	5
				CACNA1B	3
				NRBF2	5
				SSRP1	2
				ENDOD1	2
				NPAT	2
				TMEM138	3
				CHEK1	2
				ARID5B	1
				CCT5	1
				UBE3B	3
				DIP2C	3
				CSNK1G3	4
				NCAPD3	2
				RNF144A	3
				ASAP2	3
				SLC25A4	1
				BAG3	4
				MGAT5	3
				HAUS1	2
				SPC25	4
				POC5	3
				CCDC50	1
				SREK1IP1	4
				HNRNPU	1
				CMIP	2
				SREK1	4
				DGKE	5
				CACNA2D1	3
				NUS1	5
				FAM134B	4
				DPH3	5
				SKA1	3
				ANKRD40	4
				VOPP1	2
				LARP1	5
				NUP205	3
				PDIA4	2
				DEPTOR	4
				SLC26A2	5
				VBP1	2
				MCU	5
				MMP16	3
				NPTN	5
				KAT6B	4
				EXOG	2
				BRAF	3
				AGAP1	3
				PAFAH2	4
				RNF207	2
				HIST1H2BD	2
				PPP1R9A	3
				CACHD1	3
				MRPL10	4
				DONSON	2
				CCDC117	5
				ZNF362	3
				NR2F6	5
				PKNOX1	4
				CBS	4
				RRP1B	4
				VAV2	3
				ADAMTS13	3
				C19orf47	2
				PKN3	4
				SIK3	5
				PCSK7	2
				CHTOP	3
				FLAD1	5
				ADAR	5
				FAM189B	5
				NBEAL2	3
				C5orf45	3
				PSMC2	1
				ZNF577	5
				PLCD3	1
				WDR90	3
				NXF1	5
				DCP1A	4
				FBLIM1	5
				KIAA1522	5
				USP1	2
				FUBP1	1
				C1orf52	4
				ARPC5	2
				KIF26B	3
				MAPKAPK2	5
				SGCB	2
				VPS72	4
				DCAF16	3
				GPR155	4
				APOA1BP	2
				ATP1A1	2
				ARPC2	1
				RNF25	4
				KIAA1524	2
				RYBP	5
				SPICE1	3
				PCOLCE2	5
				TOPBP1	2
				SNRK	3
				WDR43	4
				RPN1	2
				RFC4	2
				SLBP	1
				CDC25A	1
				SHISA5	5
				INTU	4
				HMGB2	4
				SAP30	4
				FAM160A1	2
				ARFIP1	5
				SLC25A46	1
				SHROOM1	2
				CREBRF	4
				SFXN1	2
				SAP30L	4
				CAMLG	4
				USP49	1
				RAD21	5
				EN2	4
				PHAX	4
				YWHAZ	1
				PDP1	2
				HNRNPK	1
				GAPVD1	5
				VCP	1
				DDX26B	2
				GTF2A1	3
				KLHDC2	4
				ATP5C1	1
				ZMYND19	2
				DDX21	5
				TRUB1	4
				ARHGAP42	2
				AMOTL1	3
				FRS2	4
				CCT2	1
				PCBD1	1
				ARIH1	5
				CYB5A	2
				USP54	4
				HSP90B1	1
				CLPX	4
				MRPL16	4
				YWHAB	1
				PDIA3	2
				PBX3	5
				GOLGA2	4
				C15orf39	4
				CRK	5
				CDT1	2
				KMT2D	4
				TUBA1C	4
				LENG8	3
				HDGFRP2	1
				C19orf48	2
				ICT1	4
				MLST8	4
				SCARA3	2
				RFWD3	2
				STIP1	5
				ATXN2L	3
				POLR3D	3
				FEM1B	4
				FAM110B	3
				APEX2	2
				GUSB	2
				YWHAG	5
				USP47	5
				FAM161A	2
				NPAS2	2
				HSPA4	1
				SOCS6	5
				AKAP13	3
				TANC2	3
				ZNF672	2
				TRIM8	5
				FAM98B	1
				ESCO2	2
				ZBTB26	5
				POLR1C	5
				ZNF318	5
				RSL1D1	1
				PLRG1	5
				BPTF	5
				ANO5	3
				PTEN	5
				ATPAF2	5
				GTPBP2	3
				ZNF24	5
				MANEA	5
				HCFC1	5
				RAD9A	2
				LRRC20	2
				CES3	3
				ZNF621	3
				HECTD4	3
				BNC2	3
				COMMD1	2
				CKS1B	4
				VANGL1	4
				ZBTB21	3
				TRIB1	3
				DAG1	1
				PEAK1	3
				CCDC41	3
				NUDT4	4
				JUP	5
				NET1	4
				KLHL15	5
				RPL4	1
				C12orf76	5
				ANKRD36C	3
				AKIRIN1	4
				MSL2	4
				BRMS1	4
				KLC2	5
				GOLGA8A	3
				TP53I11	2
				CCDC14	3
				RAB6A	5
				RMI2	2
				YES1	5
				LRRTM4	2
				CLK2	3
				MEX3C	4
				TYMS	2
				ANKLE2	2
				ULK1	3
				TIMM22	4
				C8orf47	2
				KIAA0195	3
				ZNF620	2
				GRB2	5
				DDX10	5
				KDELC2	2
				KLHL11	5
				ERN1	4
				FAM219B	3
				ZHX2	3
				ZBTB7A	4
				RMI1	2
				TMTC2	3
				FARSA	4
				FUCA1	2
				CALR	2
				MAGED1	2
				RAB39A	2
				SERTAD2	4
				BBS10	5
				ANKRD18A	3
				NRIP1	4
				HIST1H2AC	2
				AEN	5
				NPM1	1
				POLR2A	5
				ZBTB2	1
				LSM10	4
				GINS3	2
				TMEM259	4
				NOP10	2
				ERCC6L2	5
				FIGN	3
				EXOC7	5
				MTA1	4
				RABIF	2
				DDX41	4
				2024-09-15	1
				TMEM50A	1
				ZNF703	3
				TOB2	4
				ACTG1	1
				UQCR10	2
				RBM33	2
				SIVA1	2
				RAB11B	3
				UBALD2	4
				SP1	3
				P4HB	2
				GNB1L	4
				LAMP1	2
				ZNF566	5
				MKL2	3
				KPNA4	5
				INSIG1	2
				GPATCH8	4
				TEAD1	3
				KIAA1598	3
				TAF9B	2
				PTMA	1
				ANKRD19P	3
				NDOR1	3
				ARID2	5
				ZNF527	5
				SLC35E2B	3
				HMGB1	1
				ZNF724P	5
				SRGAP3	3
				POM121	4
				EVL	3
				XRCC6	1
				TSC22D2	4
				NCOR2	3
				HDAC2	1
				RABL6	4
				DAPK1	3
				ZNF239	3
				ANXA6	2
				KIAA1671	3
				PGAP1	3
				PSMD12	1
				MAP3K5	3
				SPTAN1	5
				ELOVL2	2
				NOL8	4
				SIRPA	2
				PRIM1	2
				CD2AP	5
				HIBCH	2
				HMGN5	2
				SVIP	2
				TFDP1	2
				SZT2	3
				RPS6KL1	1
				SDAD1	5
				FAM115A	2
				ZNF583	5
				YTHDF2	4
				MDM4	3
				NCOA6	4
				SLC9A6	2
				CTR9	5
				ZNF652	5
				SFMBT2	3
				TOP1	5
				SGMS1	3
				PCMTD2	4
				ZDHHC18	5
				BMS1P5	3
				MBD5	3
				FAM216A	4
				E2F4	4
				SNX2	5
				RNPS1	4
				HN1L	1
				RAB12	4
				WDR52	3
				VGLL3	2
				TRIM71	5
				MXD3	3
				RP11-453F18__B.1	3
				VDAC1	1
				PPP1CB	1
				EMP2	3
				EML6	2
				HOMEZ	4
				ZNF407	5
				CCNL2	3
				LINC00630	3
				FGD5-AS1	1
				TP73-AS1	3
				RP11-206L10.11	5
				XIST	3
				RP1-266L20.2	1
				LINC00342	3
				HOTAIRM1	1
				HIST1H2BN	2
				AC074117.10	1
				TTC28-AS1	1
				LINC00969	3
				RP11-274B21.1	3
				MICAL3	3
				N4BP2L2	3
				GABPB1-AS1	5
				DNAJC3-AS1	1
				NNT-AS1	2
				HAUS5	3
				RPL32P3	5
				TUG1	5
				ZNF260	5
				ZNF432	5
				CUX1	3
				RP11-304L19.5	1
				ZNF850	5
				RP11-1094M14.11	1
