# Supplementary material for: Single-cell total-RNA profiling unveils regulatory hubs of transcription factors
Source: Nat Commun. 2024 Jul 15;15:5941. doi: 10.1038/s41467-024-50291-3 (PMC11251146; doi:10.1038/s41467-024-50291-3)
Supplement: Supplementary file 7 — Supplementary Data 4 [file 41467_2024_50291_MOESM7_ESM.xlsx]

## Sheet: Table S4
Supplementary Data 4: Verified cell cycle related TF modules in HEK293T cell line.
TF	Verification	FDR (for ChIP-seq)	NES (for motif analysis)
E2F1	ChIP, Motif	0.00126	8.65
E2F2	ChIP, Motif	0.000333	11.7
KLF11	ChIP	0.041	/
MYBL2	ChIP	5.74e-06	/
FOXM1	ChIP	8.78e-11	/
NFYC	ChIP, Motif	0.00354	7.57
