# Supplementary material for: Single-cell total-RNA profiling unveils regulatory hubs of transcription factors
Source: Nat Commun. 2024 Jul 15;15:5941. doi: 10.1038/s41467-024-50291-3 (PMC11251146; doi:10.1038/s41467-024-50291-3)
Supplement: Supplementary file 8 — Supplementary Data 5 [file 41467_2024_50291_MOESM8_ESM.xlsx]

## Sheet: Table S5
Supplementary Data 5: Candidate TF-TF regulatory relationships identified by LASSO regression.
Target	TF	Coeff
E2F1	ZNF367	0.245147
	E2F2	0.160777
	KLF11	0.0664549
	ZNF519	0.0557657
	ZNF274	0.0451431
	ZNF594	0.0341223
E2F2	ZNF367	0.132754
	E2F1	0.118813
	KLF11	0.0831318
KLF11	E2F2	0.158394
	EBF4	0.108324
	ZNF91	0.0651499
	ZNF710	0.0648113
	ZNF296	0.0639106
	HKR1	0.0555002
	YY1	0.0549479
	ZNF283	0.04267
	SNAPC4	0.0375611
MYBL2	E2F2	0.243836
	PITX1	0.153776
	TEAD3	0.132102
	E2F1	0.129847
	KLF5	0.122457
	XBP1	0.102829
	ZNF530	0.0978848
	ZNF287	0.0971637
	ZNF586	0.0876325
	ZNF527	0.0843817
	ZNF805	0.0826394
	GATA2	0.0728548
	ADNP2	0.0705713
	NR4A2	0.0692569
	HKR1	0.0678709
	ZNF445	0.0636717
	ZNF367	0.063573
	ELK4	0.0578292
	ZNF273	0.0537784
	TP53	0.0454873
	ZNF75A	0.0435529
	E2F3	0.0403629
	KLF11	0.0355071
FOXM1	CUX1	0.0978051
	MYBL2	0.0577629
	ZNF629	0.0564353
	HEY1	0.0368084
