# Supplementary material for: Single-cell total-RNA profiling unveils regulatory hubs of transcription factors
Source: Nat Commun. 2024 Jul 15;15:5941. doi: 10.1038/s41467-024-50291-3 (PMC11251146; doi:10.1038/s41467-024-50291-3)
Supplement: Supplementary file 9 — Supplementary Data 6 [file 41467_2024_50291_MOESM9_ESM.xlsx]

## Sheet: Table S6
Supplementary Data 6: Differentially expressed genes during oncogene-induced senescence (OIS).
Gene	Exon_FDR	Intron_FDR
DPM1	0.385544	0.00310154
SCYL3	0.00458369	0.0849032
C1orf112	1	0.00561649
CFH	6.88687e-08	0.61683
FUCA2	1	0.0864739
GCLC	0.0242622	0.000570963
STPG1	0.359065	5.53113e-05
NIPAL3	1	0.0120449
LAS1L	1	1
SEMA3F	0.000199921	0.659562
ANKIB1	0.0220582	0.777824
KRIT1	0.056967	3.88672e-05
RAD52	1	1
LAP3	0.0578322	0.782869
MAD1L1	0.823964	0.00277557
LASP1	1.58943e-05	0.018164
SNX11	0.810467	1
M6PR	0.0130835	0.074165
ALS2	0.000126607	0.516716
CASP10	0.00121402	0.155598
CFLAR	0.00018174	0.495325
NDUFAF7	1	1
RBM5	0.0179777	1
SLC7A2	0.105186	6.84877e-05
POLDIP2	1	0.59462
PLXND1	0.543489	0.479634
AK2	0.267362	1
CD38	0.643906	1
RBM6	0.0457632	0.35078
CAMKK1	1	0.497604
RECQL	0.150818	0.162117
CCDC132	0.0101821	0.00279577
NDUFAB1	1.01225e-12	1
SLC25A13	0.399725	1
ST7	1.38942e-06	0.398098
CDC27	0.229524	0.984847
HCCS	0.00873965	1
DVL2	0.0253006	0.0332861
UPF1	0.152918	0.0105158
SKAP2	0.0428618	0.38083
CCDC109B	0.0266176	0.0251245
POLR2J	0.296337	0.745035
DHX33	0.849584	1
THSD7A	2.18584e-08	3.43861e-08
LIG3	0.00224529	0.858461
RPAP3	1	0.914493
CIAPIN1	1	1
SPPL2B	0.820821	0.00663344
FAM214B	0.0144968	0.948823
COPZ2	0.0457847	0.816461
MSL3	0.497784	0.00930686
CREBBP	2.20769e-09	1
GCFC2	0.00740758	1
CROT	0.349259	0.0712979
KMT2E	1	0.74171
RHBDD2	5.84259e-12	0.0679763
IBTK	0.273291	0.223948
ZNF195	0.39088	2.18567e-05
MYCBP2	0.330552	1.14301e-05
FBXL3	0.135163	0.000487401
PDK2	0.809537	0.503237
ITGA3	0	0
ZFX	0.976692	1
LAMP2	1.3497e-12	1.19318e-08
GGNBP2	1	0.297398
GDE1	3.19648e-05	0.00910872
CRLF1	0.92183	0.0523506
OSBPL7	0.00459593	0.5839
TMEM98	0.143597	0.60422
MAP3K14	0.613001	0.821897
SYNRG	5.45789e-08	1.30091e-05
TMEM132A	0.00138925	1
AP2B1	0.000677381	1
ZNF263	0.125602	0.257614
SPATA20	0.287395	0.641165
MAP3K9	1	1
RALA	0.00507196	0.25465
BAIAP2L1	0.0399892	0.51476
JHDM1D	4.0468e-09	0.0183613
ETV1	1	1
AGK	0.000531335	0.325295
ALDH3B1	0.125724	0.810008
PHTF2	0.675989	0.612106
FARP2	0.00614215	0.993247
GGCT	0.759353	0.683565
DBF4	1	1
IFRD1	0	7.11549e-14
COX10	0.0938481	1
GTF2IRD1	1.51342e-08	0.235842
PAF1	0.142079	0.287505
VPS41	2.51397e-05	5.21086e-07
ELAC2	4.41657e-10	0.0445952
ARSD	3.079e-13	0.0383723
ADIPOR2	0.721952	0.0248718
MARK4	4.41193e-05	0.32468
CCDC124	0.101373	1
PAFAH1B1	1	0.0746721
KIAA0100	0.000899876	0.0251318
ST7L	0.235391	1
RHBDF1	0.00245943	1
LUC7L	3.05958e-07	0.165311
TEAD3	0.0144236	0.979857
DNAJC11	1	0.00604997
FMO3	0.0528235	1
MYLIP	0.0439337	0.0934192
PSMB1	1.71209e-12	0.000370138
JARID2	0.0311064	1.41778e-05
CDKL5	0.707446	0.964129
CAMK1G	5.81523e-08	4.50673e-08
NADK	0.448412	1
CYTH3	0.48478	0.0131627
ADAM22	1	0.879541
SYPL1	0.986241	0.462575
SPAG9	0.00299903	0.915017
CELSR3	1	1
AASS	0.0286195	0.0237083
PLEKHG6	0.786728	1
MGST1	1.04486e-06	0.792594
CRY1	0.262807	0.853767
NFIX	0.0581133	0.528308
ST3GAL1	0.871203	1
IL32	0	0.0140403
PKD1	0.0479115	1
MED24	0.492598	1
HEATR5B	0.759563	0.785715
SEC62	0.0486368	0.0101674
RPS20	0.0371315	1.48116e-09
CSDE1	0.0768625	0.373293
UBE3C	0.218858	0.0244204
REV3L	0.00108376	0.921779
TENM1	0.05717	0.00337123
MASP2	0.0265201	1
FAM76A	0.693923	1
TRAF3IP3	0.865028	0.207993
POMT2	0.132173	1
VTA1	5.12586e-07	1
BAZ1B	0.476306	1
RANBP9	1.05657e-13	1
SPRTN	0.852687	0.508022
METTL13	0.335749	1
ZNF207	0.956889	0.301094
UQCRC1	0.655242	0.240797
STARD3NL	0.00559001	0.0217452
CD9	0.405601	0.0469231
NCAPD2	0.0171859	1
IFFO1	1.68845e-06	0.491524
GIPR	0.998801	0.793671
PHF7	0.438027	0.054335
NISCH	2.47e-05	0.320709
FUZ	0.812999	0.551386
ZNF200	1	1
CD4	1	0.717489
LRRC23	1	0.185275
BTK	0.573331	0.603442
HFE	0.978246	0.387337
SCMH1	0.00712527	0.315922
FYN	0.000461296	0.970601
HIVEP2	0.00714078	0.01077
TCEB3	1	1
LYPLA2	0.624271	0.388223
CLCN6	0.0111478	1
MRC2	0.128959	0.338581
TSPAN9	0.00692017	0.228018
BTBD7	0.00183982	0.0101314
APBA3	0.0433346	0.336779
MKS1	0.624271	0.933604
ABHD5	0.0969535	0.0767083
AKAP8L	0.0548475	1
MBTD1	0.976326	1
UTP18	0.103766	1
RNF216	0.00260787	0.255861
TTC19	0.9134	0.00133114
PTBP1	0.00697236	1
DPF1	0.0314084	0.786189
LARS2	0.854159	0.41985
PIK3C2A	0.00513596	0.0819418
PLAUR	8.29957e-06	6.82792e-07
ANLN	0	7.23975e-11
WIZ	0.37596	0.0857446
RABGAP1	6.26475e-06	2.97497e-08
DCN	0.995637	0.609933
QPCTL	0.00323047	0.0399604
PPP5C	1	0.841504
MAP4K3	0.787625	0.00309119
TMEM159	0.000153116	0.129016
GABRA3	1	1
BRCA1	0.887903	0.702573
ERCC1	0.0126867	1
CD22	0.784576	0.798189
SEMA3B	1	0.038218
MBTPS2	0.00165882	0.999044
EXTL3	0.000205116	1
ELOVL5	0.000669536	0.0194271
KDM5D	0.871484	1
CALCOCO1	0	4.10892e-08
UBR7	0.201922	1
MAP4K5	1	0.954511
EHD3	0.104955	0.0399736
PSMC4	3.1599e-08	0.000405259
MAN2B2	9.40044e-07	0.548601
CLDN11	0	0
MVP	0.00322394	0.257557
NUB1	0	0.098562
PGM3	0.0307878	0.0910651
CLK1	0.0743226	0.0204131
POLR3B	0.0482565	0.000301907
ANGEL1	0.0504863	0.885964
RNF14	1	0.289844
DDX11	0.0379838	1
HEBP1	1	1
GPRC5A	9.43562e-05	0.026714
MAMLD1	0.00500544	0.00151406
TACC3	0.00257218	1
UFL1	1	0.186995
POLA2	1	0.0586927
ZC3H3	0.233412	0.590124
CAPN1	5.48083e-08	0.175933
SLC30A9	0.765423	0.582995
MTMR11	0.907435	0.0819218
CCDC88C	1	1.54774e-09
YAF2	0.731414	1
ZMYND11	0.488932	1
WAS	0.911219	0.192395
BID	0.826903	0.170973
MATR3	0.000412058	1
XYLT2	0	0.924861
NUDCD3	0.227137	0.403038
GLT8D1	3.70806e-05	0.448652
ATP2C1	6.69016e-06	0.00170371
SRCIN1	0.976692	1
IGF1	0.0227958	0.44867
RALBP1	0.610014	0.913389
RUFY3	3.10401e-13	1.09341e-09
CNTN1	1	0.144923
WWTR1	0.00804298	0.240933
AGPS	0.55789	1
CXorf56	0.982344	1
TTC27	0.604451	0.00156217
ZNF582	0.927466	0.496996
PHLDB1	0	8.33951e-07
SNAI2	9.16184e-08	0.776484
ZRANB1	0	0.0121102
NCDN	1.07437e-05	0.180243
GPR124	0.317483	0.657961
ZFP64	1	1
MNAT1	0.269198	0.134974
SAMD4A	0.285364	1
MRE11A	0.736209	0.234614
SERPINB1	0.85289	0.691513
SPAST	0.968203	0.95062
NRXN3	0.0130785	8.64773e-07
OSBPL5	0.423424	0.0293412
AQR	0.281423	0.957932
CPS1	3.36197e-11	0.00260249
FHL1	0.405498	1
RTFDC1	0.990616	0.318118
NLRP2	0.359873	1
SLC45A4	1	4.19539e-05
RNF10	3.17937e-12	0.100509
ZNF839	0.215619	0.492198
ZDHHC6	0.961477	2.18332e-06
GRAMD1B	8.89113e-07	6.54422e-15
RNH1	0.000538765	0.438739
NDUFS1	0.541444	0.150967
RB1CC1	3.93522e-06	0.441816
ERP44	0.00434224	0.620245
ALAS1	0.00102955	0.898141
BIRC3	2.45576e-09	0.965575
AKAP11	1.36097e-06	0.125609
GLRX2	0.348071	1
SNAPC1	0.696041	0.808747
DERA	1	1
STRAP	0.0748834	0.0560089
ABCC2	0.582432	0.274735
DEF6	0.980911	0.0843515
PLEKHO1	1	0.346686
GCLM	1.52588e-05	2.66019e-05
UBR2	0.00105866	0.0738328
EHD2	0	0.014696
CCDC28A	0.0255085	0.170024
HSF2	0.0179017	0.726705
PHF20	0.927689	3.50819e-05
NR1H3	0.0055878	0.01622
NCAPH2	0.140269	0.941759
TOMM34	0.029158	0.233211
SEC63	0.748148	1
KPNA6	5.25773e-05	1
VIM	0	6.54422e-15
FAS	0	1.29185e-09
CD44	1.46363e-09	3.3246e-08
KCNG1	0.0627055	0.0117228
AGPAT4	0.235609	0.0121525
SLAMF7	0	1.16159e-05
BTN3A1	0.00924374	0.840562
MIPEP	0.228254	0.909669
IFNGR1	0.0814888	0.456179
B4GALT7	0.228182	0.269465
SH2D2A	0.0721743	1
VRK2	9.81739e-05	1
TNFRSF1B	0	8.88275e-06
VEZT	0.0788581	1
POU2F2	1	0.505013
BRD9	0.00155335	1
SNX1	0.0804708	0.0140744
TBPL1	1.26299e-07	1.33844e-05
ARNTL2	0.207342	0.0279175
BCLAF1	1.4237e-13	0.0562433
SLC39A9	4.41657e-10	1
TFB1M	0.228297	0.500342
RABEP1	0.422715	0.492862
NUP160	1	1
BAK1	0.776131	0.78946
IKZF2	0.956473	1
GRN	0	0.0444891
FAM13B	0	0.448652
ARHGAP31	0.467352	1
CENPQ	1	1
SARS	1.52743e-10	4.39009e-05
RANBP3	0.771223	1
ARID4A	1	1
TSSC1	0.318548	0.0164735
PNPLA6	1	0.321697
IFT88	1	0.592397
ALG1	1	0.839295
ZCCHC8	0.00132287	0.544086
ABCF2	1.40957e-05	0.000728516
CHPF2	2.65958e-05	0.00324282
FUT8	0.0720736	0.169619
UBA6	0.00451807	1
GAB2	1.97955e-12	0.069743
ATP6V0A1	9.745e-05	0.351985
PIAS1	1	1
SLC4A7	9.87332e-08	9.46683e-08
APBA2	0.363002	0.00263332
UHRF1	0.00150579	0.829611
MAP2K3	1.24013e-05	0.61179
ASTE1	0.700716	0.236782
RNF19A	0.00180013	0.00141906
PEX3	1	0.987978
SH3YL1	0.792944	1
FAM136A	0.0320457	1
VCL	0.00639743	0.0312283
DEPDC1B	1	0.665901
NSMAF	0.00128894	1
ADSS	0.0183081	0.159284
STAP1	9.31643e-14	1.37331e-06
TIMP2	0	4.85675e-09
RFC1	2.01497e-06	0.820714
TBC1D23	1.96521e-09	0.373246
CUL3	5.52853e-05	0.0093242
MYOM2	0.395716	1
ZZZ3	0.914888	0.250534
TUBG2	0.000227055	0.706513
RPL26L1	0.00121322	1
NSUN2	0.000173611	0.641019
FBXO42	0	3.5465e-11
MFAP3	0.0674463	0.621482
MRI1	0.00139618	0.170541
METTL1	1	0.629399
AGA	0.0101263	0.726705
PI4K2B	0.359749	1
BOD1L1	1	1
MAT2B	0.0181429	1
EDC4	1	0.871977
TRIO	0.856485	0
VCAN	1.60156e-05	0.0197069
CLEC16A	0.000437351	0.00329458
MSR1	0.0362671	9.52581e-07
SKIV2L2	1	0.0587118
DNAH5	0.00520672	0.000265152
ZFYVE16	2.70826e-06	1
FAM65A	0.119453	1
RAI14	0.184173	2.78084e-05
PNKP	1	1
PHLPP2	0.654866	1
SPDL1	0.0329316	1
STAU2	4.73549e-11	0.0276112
PQLC2	1	1
CTNS	0	0.0194315
CDH10	0.00164829	0.497834
INPP4A	0.102231	1
PSMA4	0.0415774	0.362803
LSG1	0.350985	0.235767
TNC	0.0134154	2.52369e-06
THAP3	1	1
FAM65C	0.61922	0.228018
TDP1	0.50279	0.706708
AIFM2	0.0012806	0.00407787
SPATA7	1	0.567844
MED17	1	1
RETSAT	0.00141339	0.134306
AP2S1	0.730139	0.00734836
USH2A	0.0588913	8.57975e-09
DCUN1D1	1	0.515747
PHF15	1	0.763047
LCP2	3.79118e-08	0.000431459
TRIT1	1	0.599538
CUL7	0.0859936	0.906723
CTNNA1	0	0.000727822
PHKA2	0.0543792	0.88044
CNTLN	0.0039178	0.477803
EPHA3	0.737703	0.206838
HSPA5	2.36962e-05	3.91267e-11
DSG2	1	0.340541
OFD1	1	0.0316101
GPM6B	1	0.363285
WDR37	0.148374	0.916164
YTHDC2	0.00596803	1
CTPS2	0.319898	0.0786281
ATP6V1H	4.84414e-12	0.840072
POLR2B	6.13805e-07	1
FAM214A	0.0119817	1
ARAP2	6.21575e-15	1.03263e-08
TPR	1.52062e-10	5.05367e-13
KIAA0556	0.0334522	1
DTNBP1	0.311642	1
C12orf4	1	0.985088
SCML1	0.0274731	0.0521964
WWC3	0	0.329797
MAP4	0.0260587	0.152792
GOPC	1	0.13781
USP28	0.0158551	0.63635
HDAC9	0	0
TSPAN17	0.00566885	0.453711
CC2D2A	0.000478783	0.399029
RRM2B	0	0
ZNF800	1	9.18946e-12
SNX29	0.411214	5.50288e-05
MRPS10	1	1
RSF1	0.0306613	1
VPS13D	0.00436226	0.0339484
CELF2	0.529137	2.22062e-05
FAM120A	0	3.13616e-06
R3HDM1	8.7162e-07	6.72528e-06
KITLG	0	0.00241396
ERCC8	0.170681	0.834689
ADAMTS6	0.00399292	0
H6PD	0.00275595	0.0118856
VAMP3	0	0.000800598
PER3	0.222907	0.00118441
TNFRSF9	0	2.37237e-07
LTBP1	0	5.24105e-12
RCN1	2.41604e-10	1
RFC2	1	1
ARID1B	1	0.00556394
CLPTM1L	0.109787	1
NEDD4L	0	0.0031141
PPP1R3F	0.019594	1
HEXB	1.75491e-06	5.10008e-09
PTCD2	1	1
DKK3	0.123536	0.00656823
ARHGEF5	0.0836492	0.174963
NFE2L3	0.0155063	0.0629608
MCUR1	0.920344	1
LIMA1	1	0.214689
LETMD1	1	1
SLC4A8	0.0218194	5.31716e-06
PTGER3	0.0412026	1
TNIP3	0.0412541	0.999851
MAPK9	0.000146686	1
BCAR1	0.00079495	0.052512
FAM160A2	1.51353e-11	5.89441e-06
HERPUD1	0.000111046	0.0470811
POLQ	0.000377639	3.12935e-05
PIK3CB	0.656887	0.67998
CYBA	3.413e-05	0.0104999
HEBP2	0.00920649	0.126188
MPHOSPH9	0.0438064	0.00860759
PLEKHA5	0.000208983	0
SIKE1	0.000938523	1
RRP12	0.0410836	0.0430114
FNIP2	0.154491	0.831543
MSMO1	1	1
TTC17	0.053271	1
FOXN3	0.869933	0.212193
AKR7A2	0.954274	1
MRTO4	3.25809e-13	0.377486
USE1	0.99586	1
MCF2L2	0.55733	0.00413161
LAMA3	0.11108	0.0138278
AP5M1	5.17492e-09	3.61625e-05
ANAPC4	0.0299104	1
TRAPPC3	0.122732	0.649608
THRAP3	0.00135935	1
ARID4B	1	0.690313
OPN3	0.00132591	1
SDCCAG8	0.488475	0.0801812
HHAT	0.505067	0.0302386
KIF1B	0.69849	0.140544
TBC1D22A	0.612891	0.00302283
SYNE2	1	0.0358165
PLEKHH1	0.077669	0.692217
ATP9A	0.0421475	0.286045
FAM168A	0.161503	0.993247
RELT	0.0789361	1
GALC	0.0004712	1
NOP58	2.08929e-07	0.000386473
SZRD1	0.48305	0.167296
CUL1	0.339938	0.911752
FAM114A2	1	1
CYFIP2	0.000461567	0.616369
TAB2	1.3641e-06	0.186255
GINM1	0.000215231	0.362455
EIF2AK2	1.05688e-08	0.126067
USP36	0.0535926	0.229219
KMT2C	0.858321	1.6201e-05
PUM2	0.249582	0.989959
C4orf27	0.0879913	0.600143
ZFR	0	0.455804
ZNF280C	1	0.00242212
NPFFR2	0.00193943	0.000301186
TRAF1	1.71469e-06	0.505013
RC3H2	9.65588e-08	1
PCGF2	1	1
IL17RB	1	0.776793
TRAF3IP2	0.363156	1
DCBLD2	0.000198187	4.16486e-13
SOAT1	3.10178e-08	0.623545
PKP2	1	0.187318
GDI2	2.09902e-05	0.0212897
PRDM1	6.87666e-06	1
ATG5	0.0720736	0.00562685
PITHD1	0.449239	0.129737
MTA3	0.223694	0.397271
USP13	0.0652013	2.62407e-05
ATP11B	0.661234	1
LAMC2	0.0436072	0.480985
CDK14	0.000134334	0.0402839
SEC61A1	9.31643e-14	0.000444948
PPP1R12A	0.255261	0.555854
RASGRF1	0.557949	0.569541
CROCC	1	1
POLR3E	1	1
ATP2B4	0	3.07501e-09
ZC3H11A	0.0366245	0.166362
YIPF1	0.238517	0.124093
NDC1	0.0544252	1
DGKG	3.9877e-11	1.42233e-08
FLYWCH1	0.119318	0.321513
UNKL	0.468316	0.675309
TBXAS1	1	1
PARP12	6.11889e-11	1
ALDH18A1	0.000221668	0.620245
TARBP1	0.0697239	0.390593
PET112	1	1
MXD1	0	1.66973e-07
CDK17	1	0.689736
SLC2A3	0.173745	1
CTDP1	0.0353964	1
YBX3	2.37859e-08	0.0108185
STYK1	0.820144	0.386729
WNK1	0	0.00841149
CCAR1	3.98912e-06	1
OGFR	0.135214	0.637039
PIGV	1	0.986076
PTPRU	0.823964	0.0247264
SNRNP40	0.00183664	0.0295853
COL11A1	0.163773	0.575558
QSER1	0.995637	0.786023
MPC1	0.703929	0.0181243
ACAA1	0.323904	0.949806
BCAT1	2.60339e-08	1
HDAC7	0	0.300725
LZTS1	0.738095	2.17039e-05
PRDM6	0.537407	0.269749
SPAG4	0.15252	0.532527
NCKAP1	1.08741e-07	0.0361917
MRPS35	0.915637	0.332254
GUCY1B3	0.00420972	1
SFSWAP	1	0.736079
TNK2	3.89913e-07	0.0072966
MON2	1.30979e-06	0.17826
GPBP1	4.06853e-11	1
DGAT2	3.27553e-11	0.0368899
CS	1.68597e-08	0.777617
ELMO2	0.0230685	1
WAPAL	1	1
VMP1	0.00682506	1
APPBP2	1.73537e-05	0.143196
POLD1	1.28537e-06	0.0837507
ISOC2	0.283033	0.811199
U2AF2	1	0.851232
EPN1	1	0.242833
MED29	0.0568134	1
AHRR	0.181913	0.00429269
ZNF275	0.0389756	0.734068
MTMR1	0.000440049	1
ADCK1	0.193621	0.2181
HAGH	0.000445882	1
RNF4	0.000189475	0.00108689
CASP8	1	0.75538
LIMCH1	0.00124162	0.00584783
ASUN	0.23018	0.211372
TM7SF3	0	0.000236509
ST3GAL6	0.0113735	2.0783e-07
TAF2	0.0418689	0.448286
HIPK2	1	0.120481
TNPO3	0.165387	1
RFXANK	0.041017	1
TMEM161A	0.98438	0.296721
CTSA	1.42674e-07	1
SUGP2	8.47908e-05	0.00472545
SLC12A2	0	0
SNX24	7.14169e-10	0.556307
CNN2	0	0.00014061
ABCA7	1	1
SNCAIP	0.0978125	0.230474
FAR2	1	1
BCAS1	0.817848	0.777673
SBNO2	0.738771	0.000847709
PMS1	1	0.46602
TAF11	1	0.976299
ANKS1A	0.559742	0.352591
AP3D1	2.24618e-05	1
ZNF76	1	0.24363
SLC9A3R2	0	7.76709e-10
NTHL1	0.00459407	0.107916
UHRF1BP1	0	7.06649e-06
GNAI3	4.42946e-06	0.0389856
IPO5	1.16673e-05	3.11495e-07
OAT	0.000820047	0.988708
WDR3	1	1
PKN2	0.0617241	0.467699
WDR18	4.90577e-06	1
TRAM2	5.76809e-11	0
DGKA	0.266354	0.63196
ANKRD44	0.962077	0.00510194
KARS	6.2966e-10	0.00158861
ADAT1	0.53474	1
PDIA5	0.0143597	2.33802e-05
TBC1D22B	0.00590496	0.999851
NDUFB4	0.0226819	0.00515265
SPEN	2.88958e-07	0.495408
MYLK	0.868487	0.576864
ZC3H15	0.102389	1
MAP2K4	0.163159	0.646733
TMEM206	2.887e-05	0.457892
SLK	6.26345e-11	0.488886
CYB5R4	0.37755	0.343084
GSTO2	0.136305	1.02365e-11
SEC61A2	0.0301327	0.698244
ASB1	2.92758e-08	4.97956e-07
FAM107B	4.47801e-07	6.17736e-05
ME1	1.41014e-09	0.162821
TBC1D1	0.000484506	1
CDK13	0	8.16605e-14
MTHFD2	1.36953e-09	0.00775056
SLC9A7	1.87103e-12	0.107941
FOXJ2	0.00953689	0.428562
YBX1	9.91588e-06	0.0159475
PDE4A	0.281002	0.00026747
PPP2R5A	0.00279833	0.296778
ELAVL1	0.18732	0.289844
TIE1	1	1
DIP2B	0.0677151	0.403921
SMARCD1	0.340222	0.690313
KDM4A	0.211212	1
NFYC	2.30182e-08	0.0401113
ASPM	5.757e-09	1
ELOVL1	2.70627e-09	0.842662
CLDN18	0.550625	1
ZBTB11	0.15286	0.693686
ATXN3	0.00998808	1
GOLGA5	0.000133503	1
LRRC40	1	0.295505
ISOC1	2.55086e-08	0.108859
EML1	0.987822	0.0616861
TRMT11	1	0.0513286
MSANTD3	0.624271	1
ATG2B	1	0.107909
ARFGEF1	4.52148e-05	1
ZFAT	1	3.61625e-05
MTFR1	0.744937	0.0688815
FECH	0.99148	0.111084
MYO9A	0.889269	0.0294929
DDX3Y	0.939368	0.0109801
PFKP	0.000100518	0.190873
SP100	0.809668	1
KLF6	1.15978e-13	0.00110579
PPAP2A	8.99941e-10	0.000250723
NEO1	1.997e-08	1
TRAM1	0.0147001	0.209112
PHKA1	0.637359	1
TNFRSF1A	1.2245e-11	0.840512
CACNB1	0.695174	0.00930686
EVI5	0.0840014	0.32395
PKM	1.42291e-12	6.17541e-05
DHX29	1	1
DNTTIP2	0.00366746	4.74225e-05
METTL22	0.149937	1
TP53BP1	0.00106629	0.483278
RRP15	1.27953e-05	0.998499
RHOA	7.72328e-06	0.00524364
DHX8	1.38148e-10	0.000116237
PMS2P4	0.485586	1
ZFY	0.0545711	0.989959
IARS2	0.00323224	1
SYT1	0.00231282	0.00108337
NAV3	0.270784	0.000444006
IDH3G	0.00470368	0.0473689
ROCK1	1	0.0650972
CBFB	0.000254875	1
HDAC4	0.873736	0.5444
RASSF1	0.463656	0.300681
IFI35	0.0066585	1
HEATR6	0.796905	1
MEF2A	1.03014e-05	0.78946
OTUD5	4.59508e-05	0.0259399
TFE3	0.201632	0.618865
TBC1D25	0.282449	0.147494
ACSL4	3.59213e-05	2.47267e-06
INPP5A	0.348709	0.000315138
GPKOW	0.968203	0.652776
GRIPAP1	0.0547061	1
FTSJ1	0.18756	1
PRR11	5.91716e-10	0.976754
REEP1	1	3.88121e-05
ATP11A	0.740484	0.552973
POLR1A	0.283412	1
LAPTM4A	2.61138e-09	7.59437e-05
TTC7A	0.227067	0.0195377
IP6K2	1	1
SRBD1	0.519791	0.805418
CYFIP1	0.0120252	0.646419
KIF2A	0.000120684	0.294083
PSME4	0.774668	0.497715
SIRT2	0.726757	0.775415
PPP2R5B	0.0191642	1
PAGE1	0.124714	0.000808704
MAST4	0.203289	0.00673956
GPR116	1	0.0014066
SDK2	0.774109	0.000172535
NUP133	0.0118212	0.115001
NUCKS1	0.328184	0.0832013
VPS35	0.849524	0.807988
DNAJA2	4.34567e-05	1
BCL3	0.104853	1
KCNAB2	0.953696	0.817418
ABCC9	4.2171e-15	0.000341436
FUNDC1	1	1
TGFBR3	0.314304	0.000177098
KIAA1107	0.533697	0.0308801
ATP1B3	0.0754197	7.53683e-09
NEDD4	0.637363	0.00284341
PIGB	0.916521	3.34672e-06
MAPK6	0.00455757	0.151776
GNB5	0.266997	0.0837507
RAB27A	0.151769	0.0534067
CECR5	1.09886e-10	0.0150521
UFD1L	0.0085373	1
PHRF1	0.146778	0.0585846
IKBKAP	0.474183	0.0621679
NUCB2	0.0431931	0.0137466
PFN2	0.552803	9.42788e-05
SPTB	0.101614	1
SLC44A1	8.85093e-07	1
TMEM260	1	0.00673956
SMG6	0.00171062	0.549624
EXOC5	0.0826545	0.951515
CLTCL1	7.60306e-07	0.0103129
DGCR2	0.112381	0.0111204
RNF126	1.08987e-05	0.510397
MNT	0.969749	0.748819
ZXDC	0.00659434	9.57903e-13
JMJD6	1	0.623726
POLB	0.587841	1
GBA2	0.000262728	0.530461
NDST1	1.40126e-08	7.88773e-06
ASNS	9.29313e-08	1.8488e-07
AP3M2	0.360635	1
PABPC1	0	0.00797648
TESK2	0.0106821	0.0348849
C16orf80	0.135013	0.643911
CSNK2A2	1.79517e-10	0.00287297
PTPN21	1	1
EIF2B3	0.00507804	2.04594e-05
TCOF1	0.00832427	0.195906
CDC42	0.612522	0.0146415
OSBPL3	0.146685	0.201357
RAD18	0.989786	0.000170503
ATP2B1	1	0.368149
NCK2	0.00101671	0.223804
MAP4K4	1.81758e-08	0.0965575
RPL31	0.0323549	1
WDR1	1	0.00359378
SNX13	0.959271	0.00425225
ARHGAP10	0.0520396	8.68521e-07
RPS6KA2	1.78875e-14	2.63083e-08
ING3	0.00125681	0.0429546
WBSCR22	0.0213022	1
SEL1L	0	0.00626013
TRIP13	4.54473e-05	1
TCF3	0.00601046	0.104654
TRIB2	9.87864e-07	0.221094
DAZAP1	7.78512e-05	0.253954
HLTF	1	0.928979
FAM50A	9.75039e-05	0.164357
CPSF1	0.791753	0.999215
CYBRD1	0.101957	0.415801
PDCD2	0.0322973	0.931052
SLC6A15	0.0640826	0.0316055
PRKACA	1	0.860634
ACTN1	7.81493e-09	8.26379e-05
ZFYVE26	1.40682e-11	6.23346e-07
RPS6KA6	0.490133	0.0561561
EPN2	0.000162652	1.06117e-09
PTPN18	4.55836e-05	0.00367547
LIMS2	3.23646e-05	8.36825e-05
SPEG	0.390848	0.512779
ALDH3A2	0.0136802	0.154439
TFRC	0.0129658	0.870144
SREBF1	3.0887e-09	0.000594746
TRPC5	0.934058	0.0706134
AFF4	0	0.000249744
UBE2D1	1	1
MPP5	1	1
RHOBTB1	1	0.00120496
SMC1A	5.56208e-05	1
MARK2	0.266189	0.000651137
HMMR	2.83929e-09	0.167935
CHFR	0.12772	0.815471
TRHDE	0.242231	1
P4HA2	7.41412e-05	0.671085
NFATC3	0.105309	0.159039
TRNT1	0.8892	0.257557
ACADVL	1	0.00628148
STK10	0.275076	0.00229252
FBXW11	6.32511e-11	1
ACAP1	0.0273225	0.08154
EVC	0.393911	0.197036
DERL2	1	1
SIDT1	1	0.0190719
NDE1	1	0.418488
AP1M1	7.6661e-07	6.64992e-05
XRCC1	0.0529732	0.766259
SCARB1	4.7096e-07	0.00331391
MCM2	0.00634752	0.946359
MOV10L1	0.000164875	3.56622e-09
SELO	0.254847	1
ALPK1	0	0
LLGL2	0.0779146	1
PDE8A	0.00160977	0.662237
CLCN4	0.00545281	1
NLE1	0.313154	0.0466503
SDHA	0.014399	0.793457
GSDMB	0.182975	0.0840059
KDM5A	0.782653	0.0715982
PPP2R3A	0.0507621	1
FERMT2	4.27826e-05	0.000255975
PTGS2	0	0.000915864
IGF2BP2	0.00210565	0.0121684
MAP3K13	0.357937	0.903222
ST6GAL1	0.792781	7.90586e-05
FRY	0.0023214	4.79851e-05
PICALM	0.0164197	2.99463e-06
NSF	0.0232442	1
GLI2	3.44825e-09	1.34859e-13
CLASP1	0.119509	1
NOTCH3	0.562257	0.74171
CLNS1A	0.075474	1
PPP2R2C	0.74251	6.40667e-08
TEAD2	1	0.282812
EED	1	0.00789139
TSG101	0.000269061	0.0354674
C17orf85	1	0.306412
CA12	0.995754	0.0108935
MGLL	0.000123152	0.0237083
NTN4	3.28361e-05	9.96593e-07
BCS1L	0.000246759	1
NUAK1	0.645859	1
DPP8	0.940109	1
SLC24A1	0.944279	2.27816e-06
ZNF532	0.00880453	1
LMAN1	0.0211766	1
PTPLAD1	2.53515e-07	0.592588
ZZEF1	0.871368	0.795766
ENO1	0	2.60365e-06
C19orf10	0.582432	0.782069
ANO8	0.000238278	0.288445
TUBE1	0.00897517	3.32708e-13
ARHGEF10L	0.0884362	0.0706262
TACR2	1	0.544295
TIPIN	0.339838	1
SRI	0.00191525	0.549075
EIF4G3	0.00623397	0.00219535
NUP37	0.448996	1
SEMA3A	8.99069e-08	0.0329397
GTSE1	0.166217	0.309537
SEMA3C	6.87974e-10	1.84922e-07
TTC38	0.123013	0.706036
ACAT1	2.13226e-12	0.918812
GRAMD4	0.49191	0.320244
ZNF638	0.00117533	3.53997e-10
SLC25A40	0.34463	0.297376
TIMM21	0.608782	0.905855
RASAL2	1.56295e-05	1
VPS9D1	0.662938	1
ZNF37A	0.00108399	0.00957904
MARK3	0.490133	0.00107209
SLC25A3	0.210497	0.0810829
FNDC3B	0.000979294	1.04312e-09
FOSL2	1.34636e-06	3.95165e-10
FRYL	1	0.124321
TMEM131	5.99459e-13	0.000657761
FSCN1	0	3.88526e-07
ACTB	0	0.00702022
MOCOS	1.51239e-13	0
PLD1	0.545364	0.9417
WDR62	4.95327e-07	0.0482408
DLG1	0.280692	8.67976e-08
RAB7A	0	6.89482e-07
BCAP29	0.00494792	0.00197187
SEC31B	0.725429	0.078054
SART3	0.0033447	0.279756
EXOSC7	0.243755	1
KIFAP3	0.227872	1
MKRN2	0.764425	0.458641
MCM6	0.101536	0.275856
REXO2	2.60615e-10	0.317931
RBMS2	0.000184769	0
BAZ2A	0.494086	1
PTPN23	1	1
MLH1	4.55167e-09	0.808747
UNG	0.23911	0.993546
KLHL20	0.573978	1
PLXNA2	0.43558	3.06379e-08
ANKRD13A	0.755457	1
ACACB	0.302128	1
TRAF4	0.0215076	1
PAG1	0.00562517	0.737277
GPATCH1	1	0.164248
NT5C2	0.00190553	1
MCAM	2.17018e-12	0.00056
RAP1GAP	0	0.00037339
ARHGEF1	6.21575e-15	0.0357966
MAP2K7	0.0613088	0.78946
DGKD	0.643018	1
CTTNBP2	1	0.0409495
TOP2B	1.0104e-05	1
TM9SF3	0.129713	0.50296
NFKB2	2.18585e-15	0.0195859
PPP1R12B	0.170057	1
DNAJC10	0.298567	1
GTF3C1	0.226342	0.987838
IL4R	0.286938	0.642246
USP33	0.151469	0.686505
SNRPA	4.96523e-14	0.456179
DYNC1I2	0.00392681	0.0503389
APBB1IP	0.106204	0.964518
FAM76B	0.926699	0.112494
SIRT6	1	1
POLD3	0.00667784	1
CAPZB	0	8.04826e-07
GPR137B	0.00873418	0.214551
NAALAD2	1	0.92924
PHF17	0.0528734	0.118337
SLC25A43	0.0574307	0.480985
UBE2A	5.51551e-05	0.345132
FGFR1	0.153405	0.00111695
FBLN1	0.215651	2.2666e-05
CST7	0.396163	0.999851
MAP2	0	1.58023e-09
PIAS2	0.392384	1
AMPH	1	0.0982545
ARAF	1	1
MCCC1	1	1
FAP	0.00104312	2.10639e-07
ACER3	0.274151	1
UBE2K	0.511495	0.000388549
PIK3C3	0.00174536	0.983976
N4BP2	0.00297217	0.638649
C12orf5	0.000433198	0.000305154
TULP3	4.79131e-14	7.33318e-07
SYNJ2	0.000142841	0.000119731
ADCY2	0.0228983	4.49391e-13
PPP2R5C	1	0.183087
PMS2P1	0.119909	0.0398043
GNB1	1.03414e-05	0.067464
MLLT10	0.306664	2.16954e-08
ZCWPW1	0.393606	1
ADCYAP1R1	1	0.00768397
NRD1	0.510968	0.487477
VDAC3	0.120204	0.769412
PCM1	9.53818e-13	1.02371e-05
TNRC6C	0.000977715	0.846235
CBFA2T2	0.0207798	1
ITCH	0.395002	0.0455481
SDF4	1.39421e-06	0.00638006
MYH7B	0.553602	1
TOLLIP	0.0198054	0.00177947
RUNX1T1	0.518985	0.00270479
THOC1	0.655668	0.161999
FKBP7	0.0436635	0.694726
OSBPL6	3.1037e-06	0.795168
SLC1A3	0.958542	1
XRCC5	3.34644e-11	0.00718946
SP140	0.330991	0.0439017
MKNK1	1	8.28454e-11
TNS1	0.119316	1.11508e-07
REXO1	0.668627	1
SAR1A	0.655242	0.0140744
CDC14A	0.0343572	0.094598
RAPGEF3	0.298889	0.787659
SENP1	0.01992	1
CIC	0.000111096	0.429881
FDFT1	0.180133	0.37648
PAFAH1B3	4.7441e-06	0.846161
OPHN1	0.663293	0.140148
KIF22	0.00320399	1
LRRC16A	0.710976	0.606312
PGM1	0.0227737	1
DDX1	0.131136	0.879541
DNM2	3.13685e-06	0.161812
EPB41L2	0.000236782	1
RIMS1	1	4.22084e-05
MOXD1	0.0025525	1
STX7	0.80762	0.192508
KEAP1	1	0.709123
SLC35C2	0.00117059	0.00699803
CRYBG3	0.727324	0.957773
RFX3	0.377241	0.148028
RIF1	0.00919786	0.113216
RAB21	1.85878e-11	0.031172
SLC4A4	1.09677e-06	4.93449e-14
SMARCA2	0.095868	0.918812
SESN1	0	0.00073425
MID2	3.82659e-09	1
SRCAP	1	0.0797539
KIAA0020	7.14177e-07	0.00309119
KCNN2	0.691082	0.987978
CNOT4	0.640763	1
PSEN1	0.00487195	1
CPOX	0.0068219	0.104423
CLDND1	0	8.07897e-07
MOK	4.2171e-15	0.0242648
HSP90AA1	0	6.49839e-05
RBL1	0.189382	0.203085
DLGAP4	9.9895e-13	0.000227983
CROCCP3	0.632198	0.77676
AP4E1	1	0.36546
RSBN1	0.166069	1
MAGI3	0.0965805	0.0159809
CXCL2	0.06445	0.438269
TCF7	0.114842	0.0243059
OSTM1	3.13115e-10	0.228018
CDH7	0.606892	1
IMPG2	1	0.201265
PCNP	5.23135e-09	9.0907e-08
EXD2	1	0.544858
ARG2	0.0270416	0.0263668
MEF2C	1	0.505013
STK17B	0.531444	0.334883
CDC14B	1	1
ZNF510	0.724539	1
DUSP12	0.978633	0.108022
AACS	0.0056839	1
KIAA0141	0.619743	0.024846
CADPS2	1	1
HSPB11	0.883827	1
PHLPP1	0.0195583	0.022762
IL12RB2	0.878158	0.0225373
SMARCD3	0.00130085	0.665274
WDR70	0.39098	0.433565
MPP4	6.08574e-05	0.775415
STRADB	0.448048	1
BZW1	0.000783172	0.108643
PGR	0.154307	0.287505
ME2	0.000120748	0.0101543
C5orf22	0.475023	1
CCNT2	0.0889888	0.504719
FAM135A	1.30614e-12	6.27062e-09
COL19A1	0.826903	3.83382e-06
EPB41L3	0.00166246	4.79607e-05
COBLL1	0.199988	0.599539
DLG3	1	1
KCNK2	0.82166	0.00160541
TRAF5	0.0691626	0.0961607
MRPL22	0.462511	0.0344937
GEMIN5	3.87813e-08	0.00704462
NFE2L1	0	0
GSK3B	0.827972	0.130428
ITGB5	4.16638e-12	2.25174e-07
ERC1	0.0880408	1
XPO1	0.000123129	0.599538
TRPM3	0.0422913	0.00837876
PALB2	0.992022	1
DOPEY1	5.17596e-05	0.0146345
BCKDHB	1	0.168074
KAT6A	1.30233e-05	0.00984769
ZCCHC6	0.703768	0.601396
ULK2	0.38258	0.287505
TNPO1	0	0.875137
PLOD1	2.618e-11	3.50259e-09
ITGAE	0.061161	1
DIS3	0.00499245	0.00180711
PIBF1	0.355942	6.28299e-05
TDRD3	0.0467867	0.106886
NUFIP1	0.0237787	1
PDS5B	1	0.00789858
OXCT1	0.22862	0.192883
RRAGB	0.0323883	0.0682947
CYLD	2.18585e-15	0.003064
SLC27A5	0.0217373	0.847486
ZNF586	0.869624	0.00654231
ZNF446	1	1
ZNF264	0.113343	0.912154
RPS5	2.6031e-08	0.0432354
FAT1	5.95945e-06	5.59891e-07
CHMP2B	5.79054e-08	0.196446
SMAP2	2.01948e-11	0.0984825
PPIE	1	0.326836
ZMPSTE24	0.304116	1
STARD7	0.180275	0.0442685
NOA1	0.460454	1
REST	0.385544	0.431974
SSH1	0.293066	0.0469651
APLP2	0	2.21236e-11
KIAA1467	0.485307	0.00296799
WBP11	2.70507e-05	1.07584e-06
EIF3I	9.53304e-07	0.0010368
TXLNA	6.21575e-15	0.0635769
NCOA1	1.79565e-07	9.12996e-06
AGBL5	0.062357	0.280665
EFR3B	0.545039	0.589784
KIF3C	0.252399	0.205564
RAB10	1	0.370186
GCKR	0.936156	0.0686497
HADHA	7.73902e-06	1
MAPRE3	5.17002e-11	0.0753085
CAD	1.77968e-10	0.0384708
CD59	2.1782e-05	0.104992
CD82	3.85051e-06	1.15659e-05
BCORL1	0.420362	0.308637
ATRX	0.0269113	7.70484e-05
TAF9	8.3392e-07	0.00202658
MYNN	0.813371	1
MECOM	4.91348e-12	0.881118
SCAMP1	0.276681	0.46602
PREP	0.0101531	0.95033
HACE1	0.588819	1
SEH1L	0.507509	0.067464
WDR47	0.838781	0.219484
WDFY1	0.208424	0.420198
SLC25A24	1	0.801865
MAP3K4	1	1
ABCB1	0.00817913	0.86251
AKR1B1	6.96133e-08	1.94492e-05
CPNE3	0.0036161	0.80776
CTTN	5.06974e-08	0.603119
MTIF2	0.00522401	0.463629
DDHD2	0.76649	0.293422
TTC39A	0.000220011	7.30738e-07
EPS15	3.97227e-06	0.0101425
MGST2	0.00161189	1
ATG16L1	1	1
USP40	0.524905	0.368477
POMGNT1	0.164998	0.272275
MAST2	1.05065e-09	0.981357
DNAJA1	0.00112345	6.93057e-07
B4GALT1	0.25161	1
CHMP5	0	0.00173402
NFX1	0.517619	1
IPO11	1	1
EIF2AK1	1	0.530244
SEPHS1	4.10199e-05	1
ITPKC	0.0104947	0.590124
FAT2	0.0817307	0.942831
RBM22	0.0196988	0.0447643
TMED2	0.0455106	0.957615
ERO1LB	0.00674292	1
ZFAND6	0.275855	1
TXLNG	0.00165385	0.326836
LAT2	1.24867e-05	0.447892
HUWE1	4.26104e-05	0.145504
ZW10	1	0.732597
MYBPC2	4.39958e-05	7.15071e-05
NOX4	0.248177	1.72271e-07
ACOX3	1	1
MTMR2	0.000304687	0.000675858
PPP1R15A	0	0.761978
TRIP6	0.142079	0.0714485
FTL	0.00245441	4.26775e-09
SRRT	8.38505e-11	0.17715
BAX	0.0128769	0.0358969
NLK	0.931146	0.956054
ADAMTS2	0.00309983	5.75512e-13
TMPRSS11E	0	0.0565515
PGS1	0.00462394	0.960277
PSMC5	5.05959e-07	0.0602172
UIMC1	0.063057	1
MMP2	1.91485e-08	2.84341e-06
LPCAT2	0.276681	0.991241
OGFOD1	0.00364155	0.932988
SH3BP2	0.905351	1
ADD1	0.00313415	0.941682
L2HGDH	1	1
TXNDC16	1	1
C14orf166	0.148891	1
NID2	0	8.53899e-10
GMCL1	0.859452	1
SF3B2	0.00464945	0.39875
KLHL42	1	0.680252
GNAS	0.000486103	0.296721
DNM1L	0.54928	0.0587997
ERGIC2	1	0.551265
AURKA	0.0285651	0.521954
CASS4	0.144954	0.000504351
PIR	0.0395956	0.00857191
RFX2	1	1
METTL2A	1	1
ALG6	0.75211	0.931527
CNOT3	0.961087	0.565377
PTPN4	0.0794465	1
DDX18	7.57018e-06	1
KHSRP	0.000994921	1
GNA11	1	0.296721
ASAP3	1	0.88847
EDEM2	0.529137	0.0251245
TPX2	0.00121837	2.94166e-05
FER1L4	0.134976	0.127428
PDRG1	0.873309	1
EPB41L1	1	1
DOCK9	0.184895	1
ANKRD10	0.00238453	0.0727997
TGDS	0.0459175	1
DOCK3	0.000173355	6.54422e-15
COQ9	0.579479	0.952884
TMEM40	0.0449107	1
KIF9	0.00387912	0.0128522
CRLS1	0.442948	0.0175082
PPP1R13B	0.325381	0.991336
ATRN	0.135557	0.685125
SMOX	0.54994	0.191009
NSFL1C	5.56386e-05	1
SLC4A11	1.78856e-08	0.218045
C20orf194	0.606761	0.999179
EBF4	0.657125	0.485839
MAVS	0.983188	1
LZTS3	0.000894264	1
XRN2	4.53103e-06	0.734636
PLK1S1	9.75803e-07	1
DYNLL1	0.00168002	0.4472
SNX5	0.109622	0.0360792
RPL6	3.55127e-05	0.000975405
MAPKAPK5	1	0.404375
ESF1	1.37511e-05	0.924222
ANAPC5	0.946273	0.0623567
SLC23A2	0.247149	0.319636
SLC8B1	0.582482	1
TMEM230	0.0206262	0.0700059
DZANK1	1	0.514476
KDM2B	0.845636	0.781152
C20orf26	8.58204e-06	0.0267486
TASP1	0.999987	0.0312064
GCN1L1	0.00249486	0.10995
RPLP0	0.847196	0.0491009
PXN	0	0
KIF16B	1	0.497834
TRMT6	0.00803242	1
PEBP1	2.96476e-09	1
BRAP	0.00112597	0.189124
ERP29	0.00679366	0.780778
NOS1	0.169855	2.20568e-11
IGBP1	3.45095e-05	0.00239704
FXYD5	0.576229	1
ZNF302	0.0114074	5.19863e-09
GRAMD1A	0.770973	1
CDIP1	0.0551859	1
GANAB	4.19691e-08	0.413148
GMIP	0.911133	0.869363
RBM41	0.318435	0.0653772
LAG3	0.186067	0.324938
MLF2	0.0158599	0.768037
OTUB2	1	0.336308
DDX24	5.80192e-10	3.40947e-05
ZBTB25	1	1
NECAP1	7.07743e-08	1
DHX32	0.0048852	0.0172789
RCOR1	0.0234948	0.535535
GPATCH2L	9.11849e-13	0.00226754
LTBP4	0.0324695	1
BLVRB	5.19396e-09	0.00129769
SLC9A1	0	6.54422e-15
SPTLC1	0.00538028	0.591154
PAPOLA	0.00245558	1
CCNK	1	1
PCBP4	0.000297432	0.991336
MRPS33	0.289419	1
NDUFB2	6.40571e-13	0.0455481
NUDC	0.000444601	0.0354317
MAEA	1	0.842689
STRN4	1	0.645218
IRAK3	0.0693505	1
TFAP4	0.000122831	0.626717
PDCD7	0.00019152	0.982086
SPG21	9.9235e-09	1
DNAJB11	0.100591	1
LEPREL1	0.152155	1
RAB11FIP3	1	0.911288
GNPTG	6.42458e-11	1
GOLGA3	1	0.649608
PABPC4	0.208523	1
MCOLN1	0.0405993	0.376863
USP48	1	0.335148
PDPR	0.387439	1
AARS	8.73258e-08	2.96467e-08
GLG1	8.30378e-05	0.988708
KIF4A	0.252467	0.0379854
TNRC6A	3.6104e-05	0.118261
PLEKHG2	0.0416032	1
PITPNM2	1	0.0113084
EXOC1	0.0354407	0.0878015
RBM27	1	0.800776
OSBPL8	0.25771	0.390664
DTX2	1	0.718402
NLRC4	0.0303968	5.92032e-05
PUS7	0.107452	0.000412775
NRCAM	3.04841e-05	1
LAMB1	1.44992e-06	4.15024e-05
DLD	0.189749	1
WDR7	6.78443e-06	0.665955
TXNL1	0.0191943	1
ABCC6	1	0.6502
CMTM6	0.310537	0.0604153
ITGA6	5.99458e-12	0.422067
FH	0.140192	1
SEL1L3	0	8.46942e-06
CDV3	0.0330154	1
ALKBH5	1.15457e-05	0.10995
NLRP1	0.733222	0.398805
PITPNM3	1	0.00102762
SPAG7	0.463214	2.84599e-05
ZFHX4	0.556592	0.226509
ZC3HC1	1	0.139455
ESR1	0.432914	0.0452975
RGS17	0.610014	0.0331762
TMEM101	0.165744	0.0572816
CCDC80	1.0241e-14	0.000270133
PPP2R3C	0.913029	1
OSGEP	0.724694	1
RNF31	0.189968	1
SCFD1	1	0.161951
G2E3	1	0.257891
HECTD1	9.67976e-07	1
HNRNPC	1.35672e-10	0.865794
SUPT16H	0.00748617	0.404484
TOX4	0	0.00065898
GEMIN2	0.924468	0.650775
TGM1	0.000687079	0.49648
TINF2	1	0.991856
TRPM7	0.000447328	0.0864739
TYRO3	0.224412	0.921779
WDR76	0.0052415	0.221822
SNAP23	1.45456e-10	0.039444
PHGDH	4.61279e-11	0.0140744
EZR	0.15078	0.949666
MYL6	0	1
AGO1	0.293963	1
CLSPN	5.1871e-13	1.08862e-06
UNC13D	1	0.108316
MFSD11	1	0.000291547
DPYSL2	0	0
TGFB2	0.192227	1
GPATCH2	0.908879	0.840562
NUP50	0.855033	0.730508
CDC45	6.06809e-05	0.00156242
COMT	0.973951	2.51517e-10
CECR1	0.00442901	0.37648
ECHDC1	0.125602	0.0871456
LRRFIP2	0.835396	0.798511
SEC22C	0.823639	0.253749
XYLB	0.735422	1
HDAC6	0.171069	0.976731
CDC6	2.81839e-05	0.952884
UPRT	1	0.972756
CDC23	0.627311	1
AAAS	0.0230634	0.63635
CBX5	0.000528023	1
SUCO	0.174795	0.199799
MSH2	0.533893	0.00824131
MAP3K1	0.0922328	1
DHPS	1	1
HOOK2	1	1
ARCN1	1.38942e-06	0.906526
TMEM38B	0.00552421	0.501464
PSMD5	0.806178	0.240698
PTGS1	0.48333	1
NUP188	1.37577e-06	0.508864
CRAT	0.00536768	1
SH2D3C	1	0.543494
NANS	0.0671019	0.60356
TBC1D2	0.374292	0.000189196
DFNB31	2.10434e-08	0.00503454
CWF19L1	1	0.031024
BTAF1	1.1547e-10	0.178045
IKZF5	1	0.702417
IL11	1	0.598815
WAC	0.0108156	0.982377
CREM	1	0.254147
HIVEP1	1	0.373436
CRISP3	3.02124e-07	0.00107209
FKBP5	2.24555e-06	0.789001
SRPK1	0.0592002	0.600252
BRPF3	7.92677e-11	0.93033
MRPS18A	0.00498373	1
TMEM14A	0.000477167	1
EFHC1	0.01083	0.0120194
HSP90AB1	8.20843e-15	4.85976e-06
CDC5L	0.00151256	0.0447928
ITPR3	4.46394e-06	7.1893e-05
ZNF184	0.287846	1
DSP	0.060455	0.407621
SIRT1	7.7957e-06	0.4849
HNRNPH3	0.0022784	0.220205
IFT74	0.601267	0.678173
JAK2	0.48992	1
ABL1	0.283033	0
ACOT7	0.0492155	0.00116073
SH3GLB1	1	0.623726
CDC7	0.513982	0.0127436
SYDE2	1	0.195451
PCSK5	0.0399667	0.000457796
SCD	4.2171e-15	0.143872
ABLIM1	3.70806e-05	0.00768803
ERMP1	0.00167849	0.0558745
RAB18	0.772224	0.649657
NRP1	1.33589e-10	2.9467e-05
HSD17B7P2	0.65497	1
PRTFDC1	0.0043184	0.861112
TSPAN15	0.995714	0.683565
FAM21A	0.939387	0.254718
MAST3	0.975365	1
MYO9B	0.204477	1.59047e-06
KCNK6	7.17748e-13	0.909761
PSMD8	0	1.40695e-08
FBXL19	0.502165	0.224947
SETD1A	0.883478	1
BCL7C	0.63776	0.0808472
PRKY	0.00458311	0.00454184
HNRNPM	0	0.529398
MARCH2	1	1
NDUFB7	0.000115354	1
TECR	1	1
CDC34	0.00203001	0.494272
CEP170B	3.26501e-07	0.279401
POLR2E	0.00598152	0.00389004
POLRMT	0.00188543	0.0447928
MKNK2	0.00931484	0.951492
ARVCF	0.106664	0.878994
ZDHHC8	2.72054e-06	0.947388
KLHL22	1	1
MED15	0.00496444	9.56103e-06
SNAP29	0.00733253	1
CRKL	0.00309661	0.094516
LZTR1	0.119318	0.0461056
SMARCB1	0.00422089	0.0119567
BCL2L13	4.48893e-07	0.676103
CABIN1	0.780717	0.18086
SF3A1	3.07002e-05	0.0792733
PPIL2	0.272698	0.0755025
SNRPD3	4.7976e-05	0.161519
PES1	0.000960373	0.283373
MAPK1	0	1
GGT1	1.12345e-05	1
PPM1F	1.05657e-13	0.122064
SLC35E4	0.0009868	0.0241827
TOP3B	0.957198	0.91557
DGCR14	1	1
CRYBB2P1	1	0.0203815
CARD10	0.602314	0.376583
GGA1	0.0131027	0.0171986
LGALS1	0	6.06357e-14
HPS4	0.00277496	0.00170559
PIK3IP1	0.169151	2.08331e-06
NOL12	0.00639359	1
SRRD	0.0142766	1
TFIP11	6.6161e-05	0.0421236
GCAT	0.0250329	0.713561
ANKRD54	0.502958	1
EIF3L	0.956653	0.41755
NHP2L1	0.000281268	0.1049
MICALL1	0	0.564359
POLR2F	0.01559	0.931532
CCDC134	0.79925	0.854004
DEPDC5	0.809537	1
TTC28	0.00156718	0.420274
KDELR3	1.57739e-07	0.638036
DDX17	0.000367134	0.0126742
TCF20	0.00394528	0.646959
HSCB	1	0.462536
XBP1	6.21575e-15	0.0702541
RTCB	0.09874	1
JOSD1	9.4927e-06	0.24363
FBXO7	0.000248201	0.322311
GTPBP1	2.38153e-07	1
POLDIP3	1	0.673396
RAB36	0.00888567	0.20542
PPP6R2	0.40449	0.0253155
SBF1	7.97303e-08	0.595844
SUN2	0.00651081	1
CYB5R3	1.8342e-07	0.0910613
RHBDD3	1	1
PACSIN2	0.0269037	0.873491
TTLL1	0.219585	1
AP1B1	6.72601e-06	0.840072
HMGXB4	0.19075	0.554371
TOM1	2.21585e-12	0.0100125
HMOX1	1	1
MCAT	1	1
THOC5	0.341542	1
MCM5	1.03073e-06	0.0114395
TSPO	2.34075e-08	0.0573082
TTLL12	0.421754	0.106803
CBX7	0.04837	1
RPL3	0	1
ZMAT5	1	1
RBFOX2	9.85329e-05	0.000769695
SYNGR1	1	1
TAB1	0.165178	1
ASCC2	0.00023184	0.34335
MTMR3	0.856095	0.113692
MIEF1	0.488722	1
APOL1	0.00033617	0.892797
PNPLA3	2.18585e-15	0
MYH9	0	0
SAMM50	0.000246951	1
TXN2	0.0508652	0.269465
FOXRED2	1	1
EIF3D	1.88705e-05	0.977299
TNRC6B	0.340068	0.307913
SGSM3	0.558459	1
IFT27	0.0169439	0.502944
KIAA0930	0.0922489	1
CSF2RB	0.00420903	0.625206
SLC25A17	1	0.851307
FAM118A	0.848711	0.66572
ST13	1.04277e-05	0.13284
IL2RB	0	6.25425e-08
RBX1	0.971059	1
EP300	4.52015e-05	1
L3MBTL2	0.886815	0
RANGAP1	5.66989e-05	0.129001
ZC3H7B	0.0197259	0.00289343
PHF5A	0.978352	1
ACO2	2.63851e-07	0.920165
POLR3H	4.67803e-05	0.11998
TRMU	0.321229	0.21323
PMM1	0.443467	0.0385304
DESI1	0	0.00641701
CERK	0.06076	0.187187
BRD1	0.0392918	0.570821
ZBED4	1	1
KCNK10	0.000669536	1
ABHD4	1.55276e-09	0.0952475
KHNYN	0.00105866	1
FKBP3	0.00430522	1
RBM23	1	1
PRMT5	0.00209796	0.0290871
COCH	0.0252092	1
AP4S1	1	0.668866
POLE2	0.293083	0.340867
VCPKMT	0.503166	1
SOS2	0	0.0639936
CDKL1	0.9484	1
NIN	0.248193	1
PYGL	0.198245	0.690313
PSMC6	0.165043	0.112494
GNPNAT1	0.00183	0.118937
DDHD1	0.856521	1
CDKN3	2.77139e-13	0.840562
CNIH1	0.255533	0.942881
CGRRF1	1	1
ATP6V1D	9.7927e-06	0.134362
PLEK2	0.165744	1
PIGH	0.0798655	1
VTI1B	0.000130439	0.341852
KIAA0586	1	0.976261
TMED8	0.330888	1
AHSA1	0.00107963	0.879958
DAAM1	0.911124	1
SPTLC2	8.49063e-09	5.31653e-10
RIN3	3.14282e-08	0.758676
LGMN	8.75695e-08	1
ALKBH1	0.61726	0.0206895
ITPK1	0.804305	0.185493
PPM1A	4.00308e-07	0.000515375
SIX4	1	1
GALNT16	0.0364945	0.736178
CEP128	0.982805	0.00790336
ERH	0.170053	0.491471
HIF1A	0.000224078	1.97128e-13
KIAA0247	4.15903e-11	0.228198
SRSF5	2.6955e-05	0.811849
EIF5	2.44608e-06	0.00102416
DICER1	0.819306	1
ZFYVE21	0.166403	1
MTHFD1	0.0870993	0.127333
ZC3H14	0.693155	1
TELO2	1	1
PCNX	9.40915e-10	0.151113
GSKIP	0.0137015	2.56942e-06
VRK1	0.060874	0.000606219
PSMC1	0.124888	0.221269
PAPLN	0.534923	1
RPS6KA5	0.059179	0.367889
SMEK1	0.00297287	0.000341436
PSMB5	1	1
YY1	0.000354419	1
ACIN1	8.05664e-08	1
CCNB1IP1	0.192977	0.504454
TRIP11	1	1
APEX1	3.66101e-14	1
ARHGAP5	9.23679e-06	0.000282616
CINP	0.0994927	1
SRP54	1	0.303318
CHD8	0.119809	0.441542
DCAF11	0.143521	0.936421
PSME2	0.000224643	0.00113816
BRMS1L	0.973652	0.117392
REC8	0.282449	0.326836
SEC23A	0.677046	0.18135
GMPR2	0.0284353	0.00461592
PNN	1.43272e-06	0.279092
RABGGTA	0.000617489	1
NFATC4	0.000121167	0.371332
PCIF1	1	0.0615866
GSS	0.204452	1
TRPC4AP	5.30392e-05	1
PYGB	4.63362e-06	0.0330542
ABHD12	0.1299	0.134928
GINS1	0.0364214	0.185749
NINL	0.184984	1
CD40	0.0377748	0.678598
UQCC1	1	0.595694
ZMYND8	4.42125e-05	0.024045
IFT52	0.688511	0.368637
MYBL2	4.88072e-09	0.00918374
NDRG3	0.00167051	1
NFATC2	0.341814	3.51129e-06
PABPC1L	7.77557e-05	0.000664084
STK4	1.57359e-08	1
SALL4	0.979411	0.0666887
ADNP	9.20097e-07	0.918812
PFDN4	0.00485784	1
DOK5	0.000418596	3.24525e-07
CSTF1	0.203882	1
RAE1	0.0257696	0.24511
TPD52L2	0.000568679	0.435344
DNAJC5	0.467352	1
NELFCD	0.249842	0.972756
CTSZ	0.641439	0.6502
SLMO2	0.58158	0.000391727
MTG2	0.963575	0.0640146
PSMA7	0	0.135103
DIDO1	0.63541	0.481605
GID8	0.599477	0.448286
SLC17A9	6.85667e-08	0.0738286
ARFGAP1	0.0383891	0.739342
EEF1A2	1.66531e-05	0.623529
GMEB2	0.491221	0.976261
C20orf27	0.000262138	0.0645342
CDC25B	0.573669	0.898602
RNF24	9.05634e-08	0.256536
NDUFAF5	0.0430773	1
TRIB3	0	1.75739e-05
RASSF2	0.831742	0.0234907
CSNK2A1	0.000929829	0.266407
RSPO4	0.0373556	0.00373185
CDS2	0.000818795	1
HM13	0.0701941	0.024265
SNPH	1	1
SEC23B	0.00028037	0.890825
FERMT1	9.59563e-11	1.80734e-08
PLCB4	1.63337e-09	0
TM9SF4	1	0.131495
CRNKL1	1	0.931532
POFUT1	0.255467	1
SAMHD1	0.272698	0.87299
KIF3B	0.972196	1
NOP56	0.974953	0.588591
MANBAL	0.357597	0.441763
IDH3B	0.351873	0.483103
MAPRE1	0.259241	0.0365667
JAG1	2.3163e-05	0.0130049
CDK5RAP1	0.169855	1
TTI1	0.570294	0.776793
RPRD1B	0.00193775	0.0127275
CHMP4B	3.77979e-13	0.00297883
CST3	0	4.90362e-07
ACTR5	0.993868	0.082424
AHCY	0.193453	0.668532
DHX35	1	0.0408101
DNTTIP1	0.0054923	0.268311
PIGU	0.724694	0.282254
ACOT8	0.0317731	0.260783
APMAP	2.83929e-09	1.39439e-11
ZNF516	0.98382	0.23818
ADNP2	1.76203e-07	0.0268386
USP14	1	1
VAPA	0.314117	0.975261
METTL4	0.148616	0.882322
LPIN2	0	0.65237
SMCHD1	0.969982	0.741895
MYL12A	1.16951e-05	6.49839e-05
CEP192	0.0493589	1
RNMT	0.0699315	0.726705
SMAD7	0.993231	0.702573
LIPG	0.0156921	0.0198966
LAMA1	0.0311064	0.923387
ANKRD12	0.369071	0.0334636
POLI	1	1
MIB1	4.19691e-08	1
RBBP8	0.000185649	1
RIOK3	3.93308e-10	0.633462
CSTF2	7.50637e-05	0.0556551
ATG4A	0.00269876	1
STS	1.91882e-08	1
TBL1X	1	1
PGRMC1	0.725568	1
POLA1	0.0408389	1
MID1	0.0165717	0.00012587
NKAP	2.13782e-07	0.177279
ALG13	0.0332687	4.89115e-05
PRPS2	0.334563	0.231103
MOSPD1	1	0.507046
AMMECR1	2.43547e-08	0.128008
WDR13	0.796983	0.934064
XIAP	0.00013385	1
ATP11C	0.248554	0.470248
MCF2	0.0518921	0.360068
CCDC22	0.0570279	0.0032454
PLP2	6.94117e-07	0.367598
PLS3	0.0788111	1
ELF4	0.000482544	0.253025
SMARCA1	0.871368	1
ZC3H12B	1	0.833211
RBBP7	0.000260988	1
SLC25A14	1	0.102022
FMR1	1	0.634745
SCML2	0.207068	1
SLC35A2	0.0575806	1
TAZ	0.486208	1
PGK1	6.35051e-07	0.0414296
MAGT1	1	0.957773
SMS	0	0.00111641
CD99L2	0.077598	1
EEA1	0.0118212	0.0679763
RP2	1	0.455381
PHF16	0.121027	0.385611
CDK16	0.42314	0.537202
USP11	0.497533	0.970408
HTATSF1	0.256694	1
GABRE	0.479699	0.991289
FGD1	1	1
PIN4	0.237016	1
PORCN	0.0335686	0.604876
MAGED2	0.0106905	0.901203
RBM3	2.59336e-05	1
SRPX2	4.13699e-09	6.57303e-13
SYTL4	2.01144e-05	0.764783
PBDC1	0.119106	1
NALCN	1	0.543494
NDFIP2	4.2171e-15	0.000219018
FNDC3A	0	0.63635
CDADC1	1	0.00533805
CAB39L	0.321171	0.581293
KLF5	4.58309e-05	0.00744629
STK24	0.0189518	0.17319
DNAJC3	0.937086	0.831682
UGGT2	4.91975e-08	0.152544
ARHGEF7	0.975807	0.00963721
SGCG	2.29921e-05	0.000395165
SUPT20H	0.213617	0.785879
MRPS31	0.800819	1
SLC25A15	0.0922328	1
KPNA3	0.0678944	0.615197
VWA8	0.535787	0.404759
DGKH	0.00199249	0.360675
KATNAL1	0.0144344	0.046788
INTS6	0.859961	0.989964
DHRS12	0.729768	0.645986
TSC22D1	0.767827	0.453711
MGRN1	4.64619e-13	0.182108
TRADD	0.71222	0.0779058
MAPK3	0.216183	1
PHKB	0.000389857	0.000275209
LYRM1	0.886758	1
NUTF2	0.0703987	1
NUP93	0.0198399	0.657342
CENPT	3.15776e-08	1.87131e-13
TSNAXIP1	0.0282162	0
NFAT5	0.002246	1
LONP2	1	0.985088
N4BP1	1.67306e-09	0.1197
ARL2BP	1	0.901203
DHODH	0.20042	1
CTCF	0.00196511	0.345044
POLR2C	0.911126	1
USB1	0.115968	2.66555e-06
CYB5B	0.614718	1
CCDC113	0.76711	1
NDRG4	0.0478782	0.388574
PSMD7	1.96307e-06	0.0777852
SETD6	0.625279	1
SLC38A7	0.000428668	1
VAC14	2.05971e-05	1.32302e-07
HAS3	0.520656	1
TANGO6	0.970236	5.17677e-08
COG4	0.202425	1
SMPD3	1	0.00808912
SLC7A6OS	1	1
SLC7A6	1.9315e-05	1
PLA2G15	1	0.0970509
WDR59	0.186721	1
MON1B	0.0125887	1
CMC2	1	1
AXIN1	0.00222856	1
NPRL3	0.531444	0.000116249
MPG	0.0536797	0.347164
NECAB2	1	0.290275
HSDL1	0.000468816	0.1403
TAF1C	0.826429	1
COTL1	0	3.35995e-06
USP10	0.17184	1
CRISPLD2	0.0215319	0.00152998
TSC2	0.0291808	0.265632
ABCC1	0.032299	0.000342233
NARFL	1	0.448286
MTHFSD	0.632223	0.840072
CLCN7	3.61656e-09	0.266407
SLC7A5	0.0350485	0.0385814
FBXO31	1	1
NUBP1	0.434398	1
UBE2I	0.783012	0.101011
EEF2K	0.0602421	0.290625
CAPN15	1.30854e-09	1
PIEZO1	0.246369	0.376426
GSPT1	0.000272612	1
CLUAP1	0.899692	1
UBFD1	0.00311104	1
EARS2	0.512057	1
TCEB2	0.00149307	0.837763
GGA2	0.91895	0.991289
CPPED1	0.0797031	5.90423e-07
USP31	0.343852	0.911233
HMOX2	1	0.733671
DNAJA3	0.00233882	1
BFAR	0.00167051	1
SALL1	0.818751	1
RBL2	3.40084e-07	1
QPRT	0.668466	0.000722992
RPGRIP1L	3.74498e-05	0.154671
STX4	0.169666	0.745723
BCKDK	1	1
KAT8	0.22954	0.821163
NOMO1	1.96927e-14	0.431456
CCP110	1	0.625528
C16orf62	0.00437371	0.737578
RNF40	0.000462209	0.618458
AAGAB	2.95182e-05	1
IQCH	0.994001	1
CORO2B	0.997334	0.00215587
CSK	0.000419577	0.840673
HERC1	0.123687	0.680338
TRIP4	0.258508	1
MTFMT	1	1
IGDCC4	0.436726	0.228018
RAB11A	1.80074e-06	1
CTSH	1	0.463629
TTC23	0.768036	0.763907
CD276	6.11709e-07	0.000214828
FAH	3.52416e-07	0.00589583
RPAP1	0.546984	1
EHD4	1	0.113044
TMEM87A	0.914104	0.865333
ZNF106	0.00438243	1
CEP152	0.0742693	1
DTWD1	0.156112	0.787659
GABPB1	0.994857	1
TJP1	0.0548689	0.170973
DMXL2	0.0890442	0.0367221
DNAJC17	0.204452	0.199864
EIF3J	0	1
SPG11	0.119232	1
VPS18	1	1
MYEF2	7.1759e-07	9.52581e-07
CSPP1	0.894942	1
ZDHHC2	0.74251	1
TRIM35	2.21814e-05	0.810226
ZFAND1	0.000410834	0.449781
INTS9	0.992975	1
RIPK2	1	0.878994
NBN	1	1
CPQ	9.2593e-06	0.480481
DECR1	0.0162089	1
IMPAD1	2.44206e-05	1
SFRP1	0.0128032	0.016404
LAPTM4B	0.070441	0.212394
POP1	2.99692e-10	0.253954
NIPAL2	8.12677e-06	0.362318
IKBKB	0.0600489	0.530201
PLAT	2.64462e-05	0.0600285
STK3	8.5931e-07	0.148438
GDAP1	0.995637	1
RAB2A	4.91055e-05	0.0676573
EIF3E	0.658673	0.0199874
EMC2	0.00478537	1
NDRG1	0.343852	1
ZC2HC1A	1	0.32362
IL7	0.00395175	1
ARMC1	0.304963	1
TRPS1	1	0.400381
SPAG1	3.98405e-06	0.192508
NCALD	0.914604	0.979857
SNX16	0.00738944	0.0280195
UBR5	0.114128	0.178938
GSDMD	0.0010672	0.00455096
EEF1D	1	0.00609279
SQLE	0.0226366	0.951216
SH2D4A	0.696148	1
INTS10	0.787269	0.0943022
ERI1	1	0.895965
SLC39A14	0.000108674	0.974844
MTMR9	1	1
LEPROTL1	0.0267591	0.97664
DCTN6	1	0.968656
R3HCC1	0.900486	0.00569622
GSR	0.000104186	0.864845
TNFRSF10A	0.0567756	1
UBXN8	0.0720736	0.0841078
PPP2CB	2.34632e-08	0.623726
ERICH1	0.91895	0.755776
TUSC3	1.85273e-09	0.0129255
ARHGEF10	0.95403	0.203695
KLHDC4	0.0226387	1
MCM4	2.12978e-08	0.00885163
KCTD9	0.430888	0.300073
ASAH1	2.90063e-07	0.319596
BNIP3L	0	0.00816864
MAN2B1	7.34105e-11	0.0108041
KCNN4	0.0093891	0.000625035
NUCB1	0.562483	0.0946528
GYS1	1.33178e-08	0.00428767
ECH1	0.00842404	1
HNRNPL	5.79383e-06	0.0193418
NFKBIB	1	0.30625
KCNA7	0.376708	0.878994
SNRNP70	7.02177e-08	0.994611
CLPTM1	0.00376857	0.254688
RELB	0	1.51771e-07
CLASRP	0.0001543	0.482614
LIN7B	1	1
FCGRT	0.000984804	1
PIH1D1	1	0.885392
PPP1R13L	1	0.104753
ERCC2	0	4.96211e-12
DOT1L	0.0140647	0.0350687
SF3A2	0.170387	1
TRMT1	0.0293433	0.470248
DMPK	0.950993	0.00695577
TBC1D17	0.0794465	0.0129393
CCDC130	0.0237787	0.903039
AES	0.71682	1
SGTA	0.353337	0.842547
MED25	0.410163	1
C19orf53	0.0444732	0.502127
TIMM44	0.556645	1
CCDC61	0.983842	1
TNNT1	0.0066798	1
VRK3	0.310063	0.785824
PPP6R1	0.0201472	0.556436
AKAP8	0.869933	0
ILVBL	0.751922	1
SYDE1	0.000543067	0.0117132
POP4	0.193485	1
CCNE1	0.86262	1
URI1	4.02822e-06	0.0291006
PDCD5	4.8529e-10	1
ANKRD27	1.2245e-11	0.00263496
TIMM50	0.000544174	1
FBL	1.20546e-09	0.0975141
GPI	3.13531e-08	0.00987736
AKT2	1	0.495325
PLD3	0	1
PIAS4	0.0417347	1
NUMBL	1	1
EBI3	1.93508e-13	0.0148024
CCDC94	0.46662	0.0536223
TBCB	0.0242848	0.924822
SLC1A5	0.00243623	0.610359
PRKD2	0.00726196	1
APLP1	5.66436e-05	0.122276
CACTIN	1	0.711852
HNRNPUL1	0.00359645	0.546021
FZR1	0.684261	1
BBC3	1	0.049827
TGFB1	0.00068139	0.548355
DENND3	1	1
[truncated: 7,669 more rows]
