# Supplementary material for: Single-cell total-RNA profiling unveils regulatory hubs of transcription factors
Source: Nat Commun. 2024 Jul 15;15:5941. doi: 10.1038/s41467-024-50291-3 (PMC11251146; doi:10.1038/s41467-024-50291-3)
Supplement: Supplementary file 10 — Supplementary Data 7 [file 41467_2024_50291_MOESM10_ESM.xlsx]

## Sheet: Table S7
Supplementary Data 7: Module assignment for Type I and II DEGs.
Type I				Type II
Gene	Module			Gene	Module
SCYL3	4			CFH	5
GCLC	5			SEMA3F	4
KRIT1	4			ANKIB1	5
LASP1	2			LAP3	1
M6PR	3			ALS2	5
CCDC132	4			CASP10	5
DVL2	4			CFLAR	4
CCDC109B	1			RBM5	5
THSD7A	4			RBM6	2
RHBDD2	4			NDUFAB1	2
ITGA3	2			ST7	5
LAMP2	3			HCCS	3
GDE1	4			SKAP2	3
SYNRG	5			LIG3	1
JHDM1D	5			FAM214B	4
IFRD1	5			COPZ2	4
VPS41	4			CREBBP	5
ELAC2	2			GCFC2	3
ARSD	4			OSBPL7	2
KIAA0100	3			TMEM132A	4
MYLIP	4			AP2B1	3
PSMB1	4			RALA	5
JARID2	2			BAIAP2L1	5
CAMK1G	2			AGK	3
AASS	4			FARP2	1
IL32	4			COX10	5
SEC62	3			GTF2IRD1	5
RPS20	4			MARK4	5
TENM1	1			RHBDF1	2
STARD3NL	4			LUC7L	2
HIVEP2	2			TEAD3	4
BTBD7	1			FMO3	4
ABHD5	5			SPAG9	5
PIK3C2A	1			MGST1	2
PLAUR	2			NFIX	2
ANLN	1			PKD1	5
RABGAP1	5			CSDE1	3
QPCTL	2			REV3L	2
ELOVL5	1			MASP2	5
CALCOCO1	4			VTA1	3
PSMC4	3			RANBP9	3
CLDN11	2			NCAPD2	1
NUB1	4			IFFO1	2
PGM3	4			NISCH	4
CLK1	4			SCMH1	1
POLR3B	2			FYN	5
GPRC5A	1			CLCN6	4
MAMLD1	1			TSPAN9	4
ATP2C1	2			APBA3	4
RUFY3	5			AKAP8L	3
PHLDB1	2			RNF216	3
ZRANB1	4			PTBP1	2
NRXN3	1			DPF1	2
CPS1	4			TMEM159	5
GRAMD1B	2			ERCC1	2
STRAP	3			MBTPS2	1
GCLM	4			EXTL3	4
UBR2	4			MAN2B2	4
EHD2	1			MVP	1
NR1H3	1			ANGEL1	4
VIM	3			DDX11	2
FAS	4			TACC3	1
CD44	2			CAPN1	1
KCNG1	5			MATR3	2
SLAMF7	4			XYLT2	1
TNFRSF1B	2			GLT8D1	4
SNX1	4			IGF1	2
TBPL1	5			WWTR1	2
BCLAF1	4			SNAI2	1
GRN	4			NCDN	4
SARS	5			RNF10	3
ABCF2	3			RNH1	2
CHPF2	3			RB1CC1	5
GAB2	4			ERP44	4
SLC4A7	2			ALAS1	3
RNF19A	4			BIRC3	4
VCL	1			AKAP11	4
STAP1	4			CCDC28A	5
TIMP2	2			HSF2	3
CUL3	4			TOMM34	5
FBXO42	5			KPNA6	3
VCAN	1			BTN3A1	4
CLEC16A	4			IFNGR1	3
MSR1	5			SH2D2A	1
DNAH5	1			VRK2	3
STAU2	4			VEZT	5
CTNS	1			BRD9	2
TNC	2			SLC39A9	4
AIFM2	5			FAM13B	3
USH2A	1			ZCCHC8	3
LCP2	1			FUT8	4
CTNNA1	5			UBA6	2
HSPA5	3			ATP6V0A1	5
ARAP2	5			UHRF1	1
TPR	3			MAP2K3	1
SCML1	3			FAM136A	1
HDAC9	5			NSMAF	5
RRM2B	4			ADSS	3
VPS13D	4			RFC1	5
FAM120A	2			TBC1D23	3
R3HDM1	1			TUBG2	2
KITLG	5			RPL26L1	2
ADAMTS6	2			NSUN2	1
H6PD	4			MFAP3	4
VAMP3	3			MRI1	1
TNFRSF9	5			AGA	5
LTBP1	2			MAT2B	3
NEDD4L	4			ZFYVE16	5
HEXB	4			SPDL1	1
NFE2L3	4			CDH10	4
SLC4A8	1			PSMA4	1
BCAR1	2			RETSAT	4
FAM160A2	4			CUL7	1
HERPUD1	5			PHKA2	5
POLQ	1			CNTLN	5
CYBA	2			YTHDC2	5
MPHOSPH9	1			ATP6V1H	3
PLEKHA5	2			POLR2B	3
RRP12	2			FAM214A	5
AP5M1	4			KIAA0556	5
NOP58	3			WWC3	5
NPFFR2	4			MAP4	5
DCBLD2	2			USP28	5
GDI2	2			TSPAN17	3
ATG5	1			CC2D2A	1
USP13	1			RSF1	5
CDK14	4			RCN1	4
SEC61A1	3			PPP1R3F	5
ATP2B4	2			ARHGEF5	5
DGKG	5			PTGER3	5
MXD1	5			TNIP3	4
YBX3	3			MAPK9	3
WNK1	5			HEBP2	5
SNRNP40	3			SIKE1	5
NCKAP1	1			TTC17	5
TNK2	2			MRTO4	1
DGAT2	4			ANAPC4	1
POLD1	1			THRAP3	1
RNF4	1			OPN3	3
LIMCH1	1			PLEKHH1	5
TM7SF3	4			ATP9A	5
ST3GAL6	1			RELT	4
SUGP2	2			GALC	4
SLC12A2	5			CYFIP2	5
CNN2	3			TAB2	5
SLC9A3R2	2			GINM1	4
UHRF1BP1	5			EIF2AK2	5
GNAI3	1			USP36	5
IPO5	2			C4orf27	3
TRAM2	2			ZFR	3
KARS	3			TRAF1	5
PDIA5	2			RC3H2	5
NDUFB4	4			SOAT1	3
ASB1	5			PRDM1	5
FAM107B	5			LAMC2	4
CDK13	5			ZC3H11A	5
MTHFD2	5			NDC1	1
YBX1	3			PARP12	4
NFYC	4			ALDH18A1	1
KLF6	2			TARBP1	1
PPAP2A	4			CTDP1	4
PKM	2			CCAR1	2
DNTTIP2	4			BCAT1	5
RHOA	2			HDAC7	2
DHX8	3			GUCY1B3	5
SYT1	1			MON2	5
IDH3G	3			GPBP1	5
OTUD5	4			CS	1
ACSL4	2			ELMO2	4
LAPTM4A	3			VMP1	2
ABCC9	5			APPBP2	5
ATP1B3	5			MED29	5
CECR5	2			ZNF275	4
NUCB2	3			MTMR1	3
CLTCL1	5			HAGH	5
ZXDC	3			TAF2	3
NDST1	2			RFXANK	1
ASNS	5			CTSA	4
PABPC1	3			SNX24	5
TESK2	4			SNCAIP	5
CSNK2A2	4			AP3D1	5
EIF2B3	2			NTHL1	1
MAP4K4	2			OAT	1
ARHGAP10	1			PKN2	2
RPS6KA2	5			WDR18	1
ING3	4			TBC1D22B	5
SEL1L	5			SPEN	2
SLC6A15	2			TMEM206	3
ACTN1	2			SLK	5
ZFYVE26	4			SEC61A2	2
EPN2	2			ME1	3
PTPN18	1			TBC1D1	3
LIMS2	1			SLC9A7	3
SREBF1	2			FOXJ2	5
AFF4	4			PPP2R5A	5
ACAP1	4			DIP2B	3
AP1M1	2			ASPM	2
SCARB1	2			ELOVL1	1
MOV10L1	5			ATXN3	5
ALPK1	5			GOLGA5	3
FERMT2	1			ISOC1	3
PTGS2	4			ARFGEF1	5
IGF2BP2	1			PFKP	3
FRY	1			NEO1	4
PICALM	1			TRAM1	4
GLI2	2			TNFRSF1A	2
TSG101	4			EVI5	5
MGLL	2			TP53BP1	5
NTN4	1			RRP15	2
ENO1	2			ZFY	3
TUBE1	5			IARS2	1
ARHGEF10L	2			CBFB	3
EIF4G3	1			IFI35	4
SEMA3A	1			MEF2A	5
SEMA3C	2			GRIPAP1	2
ZNF638	5			PRR11	1
ZNF37A	3			CYFIP1	1
FNDC3B	2			KIF2A	5
FOSL2	2			PPP2R5B	3
TMEM131	4			NUP133	3
FSCN1	2			DNAJA2	3
ACTB	1			MAPK6	3
MOCOS	5			UFD1L	3
WDR62	5			SLC44A1	1
RAB7A	5			SMG6	5
BCAP29	3			EXOC5	3
RBMS2	2			RNF126	1
MCAM	3			GBA2	5
RAP1GAP	5			TCOF1	1
ARHGEF1	2			NCK2	5
NFKB2	3			RPL31	2
DYNC1I2	1			WBSCR22	2
CAPZB	2			TRIP13	1
MAP2	5			TCF3	2
FAP	1			TRIB2	1
C12orf5	4			DAZAP1	2
TULP3	5			FAM50A	5
SYNJ2	2			PDCD2	1
ADCY2	1			ALDH3A2	3
GNB1	2			TFRC	1
PCM1	4			SMC1A	1
SDF4	4			HMMR	1
TOLLIP	4			P4HA2	4
XRCC5	3			FBXW11	5
CDC14A	1			XRCC1	1
SLC35C2	3			MCM2	1
RAB21	4			LLGL2	5
SLC4A4	1			PDE8A	3
SESN1	4			CLCN4	3
KIAA0020	2			SDHA	1
CLDND1	5			PPP2R3A	1
MOK	1			NSF	3
HSP90AA1	3			CLNS1A	1
DLGAP4	2			BCS1L	1
MAGI3	1			ZNF532	5
PCNP	3			LMAN1	4
ARG2	4			PTPLAD1	3
PHLPP1	1			ANO8	2
ME2	3			SRI	1
FAM135A	5			ACAT1	2
EPB41L3	2			RASAL2	5
TRAF5	1			SART3	3
GEMIN5	2			REXO2	3
NFE2L1	3			MLH1	3
ITGB5	2			TRAF4	3
TRPM3	1			PAG1	4
DOPEY1	4			NT5C2	3
KAT6A	1			MAP2K7	2
PLOD1	3			TOP2B	2
DIS3	3			SNRPA	1
RRAGB	4			POLD3	5
CYLD	4			GPR137B	5
RPS5	3			PHF17	2
FAT1	2			SLC25A43	1
SMAP2	2			UBE2A	3
APLP2	5			PIK3C3	5
WBP11	3			N4BP2	5
EIF3I	3			TNRC6C	5
TXLNA	3			CBFA2T2	5
NCOA1	4			FKBP7	4
MAPRE3	4			OSBPL6	5
CAD	2			SENP1	5
CD82	1			CIC	5
ATRX	1			PAFAH1B3	1
TAF9	4			KIF22	1
AKR1B1	5			PGM1	4
TTC39A	4			DNM2	3
EPS15	1			EPB41L2	5
DNAJA1	3			MOXD1	4
CHMP5	4			RIF1	2
RBM22	4			SMARCA2	5
MYBPC2	4			MID2	5
MTMR2	2			PSEN1	4
FTL	3			CPOX	4
BAX	4			CXCL2	2
ADAMTS2	2			OSTM1	3
TMPRSS11E	3			AACS	2
PSMC5	3			SMARCD3	1
MMP2	2			MPP4	2
NID2	2			BZW1	3
PIR	5			CCNT2	5
TPX2	1			ERC1	4
ANKRD10	3			XPO1	3
DOCK3	5			TNPO1	3
KIF9	1			ITGAE	2
RPL6	3			TDRD3	1
TMEM230	1			NUFIP1	1
C20orf26	1			SLC27A5	2
PXN	2			CHMP2B	3
IGBP1	3			AGBL5	4
ZNF302	3			HADHA	3
DDX24	3			CD59	4
DHX32	4			MECOM	2
GPATCH2L	3			PREP	1
BLVRB	5			ABCB1	4
SLC9A1	4			CPNE3	3
NDUFB2	3			CTTN	2
NUDC	2			MTIF2	1
AARS	5			MGST2	2
EXOC1	4			MAST2	5
NLRC4	4			SEPHS1	1
LAMB1	2			ITPKC	4
SEL1L3	5			FAT2	2
CCDC80	1			TMED2	4
TOX4	3			ERO1LB	5
TRPM7	5			TXLNG	5
SNAP23	4			LAT2	5
PHGDH	5			HUWE1	5
CLSPN	1			PPP1R15A	5
DPYSL2	2			SRRT	1
CDC45	1			PGS1	5
DFNB31	4			UIMC1	3
CRISP3	4			OGFOD1	3
EFHC1	1			ADD1	4
HSP90AB1	3			SF3B2	3
CDC5L	4			GNAS	4
ITPR3	2			AURKA	1
ACOT7	2			PTPN4	5
PCSK5	1			DDX18	1
ABLIM1	4			KHSRP	2
ERMP1	4			TGDS	3
NRP1	2			TMEM40	5
PSMD8	3			NSFL1C	3
PRKY	2			SLC4A11	5
POLR2E	3			LZTS3	5
POLRMT	2			XRN2	3
MED15	2			PLK1S1	5
CRKL	1			DYNLL1	1
SMARCB1	1			ESF1	1
SF3A1	3			GCN1L1	1
SLC35E4	2			TRMT6	1
GGA1	2			PEBP1	2
LGALS1	2			BRAP	3
HPS4	4			ERP29	5
TFIP11	5			CDIP1	5
DDX17	4			GANAB	4
XBP1	5			MLF2	1
CYB5R3	2			NECAP1	3
TOM1	4			RCOR1	3
MCM5	1			LTBP4	4
TSPO	2			SPTLC1	4
RBFOX2	3			PAPOLA	5
PNPLA3	2			PCBP4	1
MYH9	2			IRAK3	4
IL2RB	5			TFAP4	2
ZC3H7B	2			PDCD7	3
DESI1	5			SPG21	3
ABHD4	4			GNPTG	4
PRMT5	3			MCOLN1	4
SOS2	4			GLG1	4
SPTLC2	2			TNRC6A	2
PPM1A	4			PLEKHG2	2
HIF1A	2			NRCAM	5
EIF5	4			WDR7	3
GSKIP	4			TXNL1	3
VRK1	1			ITGA6	1
SMEK1	4			CDV3	3
ARHGAP5	4			ALKBH5	5
PSME2	3			HECTD1	5
GMPR2	4			HNRNPC	2
PYGB	1			SUPT16H	1
ZMYND8	2			TGM1	5
MYBL2	1			WDR76	1
PABPC1L	5			MYL6	2
DOK5	4			CECR1	4
SLC17A9	2			CDC6	2
C20orf27	2			AAAS	1
TRIB3	5			CBX5	1
RSPO4	1			MAP3K1	1
HM13	2			ARCN1	1
FERMT1	2			TMEM38B	5
PLCB4	1			NUP188	3
JAG1	2			CRAT	4
RPRD1B	4			NANS	3
CHMP4B	4			BTAF1	5
CST3	3			WAC	5
APMAP	5			FKBP5	1
ADNP2	4			SRPK1	3
MYL12A	3			BRPF3	5
LIPG	1			MRPS18A	3
CSTF2	3			TMEM14A	1
MID1	1			DSP	5
ALG13	5			SIRT1	5
CCDC22	1			HNRNPH3	3
PGK1	3			SCD	2
SMS	2			PRTFDC1	3
EEA1	2			KCNK6	2
SRPX2	2			HNRNPM	2
NDFIP2	4			NDUFB7	2
KLF5	4			CDC34	5
SGCG	4			CEP170B	3
KATNAL1	1			MKNK2	5
PHKB	1			ZDHHC8	1
CENPT	5			SNAP29	4
TSNAXIP1	5			BCL2L13	5
PSMD7	3			SNRPD3	1
VAC14	4			PES1	1
COTL1	2			MAPK1	3
CRISPLD2	1			GGT1	4
ABCC1	2			PPM1F	2
SLC7A5	5			NOL12	1
CPPED1	1			SRRD	3
CD276	3			GCAT	1
FAH	2			NHP2L1	1
DMXL2	1			MICALL1	5
MYEF2	4			POLR2F	1
SFRP1	1			TTC28	5
PLAT	1			KDELR3	1
RAB2A	1			TCF20	5
SNX16	4			RTCB	3
GSDMD	3			JOSD1	3
UBXN8	4			FBXO7	4
TUSC3	5			GTPBP1	3
MCM4	2			RAB36	5
BNIP3L	4			SBF1	5
MAN2B1	4			SUN2	4
KCNN4	2			PACSIN2	5
GYS1	2			AP1B1	3
HNRNPL	3			CBX7	5
RELB	4			RPL3	1
ERCC2	2			ASCC2	3
DOT1L	2			APOL1	4
TBC1D17	4			SAMM50	2
SYDE1	2			TXN2	2
URI1	2			EIF3D	1
ANKRD27	2			IFT27	4
FBL	3			KIAA0930	4
GPI	2			CSF2RB	5
EBI3	4			ST13	5
PLIN3	2			EP300	3
CDC37	3			RANGAP1	4
MEIS3	4			ACO2	3
PTPRS	1			POLR3H	1
PLA2G4C	4			CERK	1
TNPO2	2			BRD1	5
SIPA1L3	2			KCNK10	5
CDK6	2			KHNYN	3
HBP1	3			FKBP3	3
MTPN	4			COCH	5
STEAP1B	3			GNPNAT1	1
DFNA5	4			CDKN3	1
OGDH	1			ATP6V1D	3
TFEC	1			PIGH	3
H2AFV	3			VTI1B	3
CAV1	2			AHSA1	1
SSBP1	3			RIN3	4
HIBADH	4			LGMN	4
GRB10	5			GALNT16	5
COBL	1			KIAA0247	4
GARS	5			SRSF5	5
PDAP1	4			MTHFD1	1
EIF3B	2			PCNX	4
SNX8	1			RPS6KA5	5
SERPINE1	2			YY1	3
PHF14	2			ACIN1	2
NRF1	4			APEX1	1
TMEM106B	4			CINP	1
EZH2	4			PNN	1
ZNF862	4			RABGGTA	3
RHEB	4			NFATC4	2
SPATA6L	5			TRPC4AP	3
TGFBR1	4			GINS1	1
TLE4	4			CD40	4
AKNA	5			NDRG3	1
ENG	2			STK4	3
KANK1	2			ADNP	2
CREB3	3			PFDN4	2
EDF1	4			RAE1	3
ZFAND5	4			TPD52L2	3
ATRNL1	4			PSMA7	2
HPS1	3			ARFGAP1	2
PHYH	4			EEF1A2	5
DNMBP	2			RNF24	4
RAB11FIP2	4			NDUFAF5	2
ERLIN1	4			CSNK2A1	5
EIF3A	3			CDS2	5
SEC23IP	3			SEC23B	3
UNC5B	5			DNTTIP1	5
MICU1	4			ACOT8	4
TNKS2	4			LPIN2	3
ARHGAP21	1			CEP192	4
GTPBP4	3			RNMT	5
BCCIP	3			LAMA1	3
DKK1	2			MIB1	5
ZMIZ1	2			RBBP8	5
TSPAN14	1			RIOK3	3
TUBD1	2			ATG4A	3
KPNB1	3			STS	4
TRIM16L	5			POLA1	5
GOSR1	4			NKAP	5
MED31	3			AMMECR1	2
PSMD11	5			XIAP	5
DHX58	4			MCF2	5
ABI3	1			PLP2	2
COL1A1	2			PLS3	3
HDAC5	4			ELF4	4
LUC7L3	3			RBBP7	1
MPP2	4			SLC35A2	1
SMURF2	2			CD99L2	4
YWHAE	3			PORCN	1
SUPT6H	3			MAGED2	4
LAMTOR3	4			RBM3	2
NFKB1	4			SYTL4	4
UBE2D3	3			FNDC3A	3
TBC1D9	1			STK24	5
INPP4B	5			UGGT2	5
KLHL2	5			SLC25A15	1
CPE	4			KPNA3	3
RPL34	3			DGKH	5
CLCN3	4			MGRN1	5
TBC1D19	1			NUTF2	2
SH3D19	2			NUP93	1
GLRB	4			NFAT5	2
KLF3	1			N4BP1	5
KLHL5	4			CTCF	5
CCDC34	2			NDRG4	2
HSPA8	3			SLC38A7	4
SIAE	4			SLC7A6	3
PPP6R3	1			MON1B	5
NRXN2	1			AXIN1	5
ST3GAL4	2			MPG	1
CCND1	2			HSDL1	4
PRPF19	3			TSC2	4
ARHGEF17	2			CLCN7	5
KIAA1549L	2			EEF2K	1
PDHX	3			CAPN15	2
RPS13	2			GSPT1	1
TCIRG1	2			UBFD1	4
GTF2H1	3			TCEB2	4
LEPREL2	2			DNAJA3	5
PPFIBP1	1			BFAR	1
CORO1C	2			RBL2	4
ASIC1	1			RPGRIP1L	1
MLEC	3			NOMO1	4
CSRNP2	5			C16orf62	4
ATP5B	3			RNF40	5
LIN7A	1			AAGAB	5
TENC1	2			CSK	1
PPM1H	1			RAB11A	3
ELK3	2			ZNF106	5
SH2B3	2			CEP152	2
DUSP16	4			TJP1	5
NAA25	2			EIF3J	2
ARHGDIB	2			TRIM35	4
SLC38A1	5			ZFAND1	3
GAPDH	3			CPQ	5
CHD4	3			DECR1	2
GNB3	2			IMPAD1	1
TPI1	3			LAPTM4B	4
NT5DC3	2			POP1	1
GOLT1B	3			NIPAL2	4
COL12A1	2			IKBKB	2
TDP2	5			STK3	3
PAK1IP1	2			EMC2	3
NCOA7	5			IL7	4
SASH1	2			SPAG1	3
ULBP1	4			SQLE	1
MRPL18	3			SLC39A14	3
PHACTR1	2			LEPROTL1	4
CD83	4			GSR	3
MDN1	2			TNFRSF10A	5
PTP4A1	4			PPP2CB	3
ASCC3	4			KLHDC4	2
VNN1	4			ASAH1	4
SMAP1	4			ECH1	3
RPS12	3			SNRNP70	2
SNX3	4			CLPTM1	4
TRIM38	4			CLASRP	2
FIG4	4			FCGRT	5
CCND3	1			TRMT1	1
GLTSCR1L	1			CCDC130	5
PPP2R5D	3			C19orf53	1
PTK7	1			TNNT1	5
COX7A2	3			PPP6R1	3
SENP6	4			PDCD5	1
TBX18	5			TIMM50	1
CEP72	4			PLD3	4
HSPA9	5			PIAS4	2
MRPS27	1			TBCB	4
HBEGF	2			SLC1A5	3
SPARC	2			PRKD2	3
ARSB	4			APLP1	5
TTC1	4			HNRNPUL1	3
SUB1	5			TGFB1	1
PPWD1	4			NAPA	3
ERGIC1	2			MEGF8	4
PDGFRB	2			KDELR1	2
CPEB4	5			GRIN2D	4
DBN1	2			LIG1	5
NPHP3	4			BCAT2	2
AMOTL2	2			PPP2R1A	3
CEP70	5			PRPF31	1
SLC25A36	5			ELL	3
TFDP2	1			USF2	2
BCHE	5			PMPCB	3
PDCD10	5			PON2	1
WNT5A	2			ATP6V0A4	5
PFKFB4	2			LMBR1	3
TFG	3			TAX1BP1	5
USP9Y	4			CHCHD2	2
HYAL1	3			BUD31	3
CBLB	1			ZKSCAN1	5
BBX	1			NUDT1	1
SNX4	1			WASL	3
MAPKAPK3	2			PCOLCE	1
PEX5L	4			RBM28	2
SSR3	2			AGFG2	1
NCL	2			AP1S1	2
SLC35F5	3			PLOD3	4
ACTR3	1			TSPAN13	3
STEAP3	2			CHCHD3	3
OTOF	1			AEBP1	5
GPD2	1			POLD2	1
NRBP1	3			BCL7B	5
ITGA4	2			LIMK1	1
PSMD14	3			NMRK1	4
IFIH1	4			PRUNE2	4
MOGS	4			TRIM14	1
CLIP4	5			PTGR1	3
SPTBN1	2			KIAA1432	3
LOXL3	2			GLIS3	5
FN1	2			RAPGEF1	5
STAT1	3			NPDC1	2
GLS	3			APBA1	4
PECR	5			SETX	5
UNC50	3			DVL1	1
USP34	1			TRDMT1	2
EFHD1	1			DDX50	3
COQ10B	3			CCSER2	5
KDM3A	4			SFXN3	1
MLPH	2			GBF1	3
HDLBP	2			CUEDC2	3
HPCAL1	2			SUFU	1
PLCL1	4			SH3PXD2A	4
AAK1	5			XPNPEP1	2
TRAK2	5			TFAM	1
NFE2L2	5			CCDC6	3
PARD3B	1			CCNY	3
PAPPA2	5			RPL28	2
RALGPS2	4			PPIF	1
TMEM59	4			DHRS11	2
RPL22	2			MLLT6	5
SRSF4	3			PSMB3	1
ATP5F1	3			RPL19	1
RNF19B	4			FBXL20	3
SFPQ	3			PSMD3	1
MEF2D	2			TRIM37	3
SRM	3			DHX40	5
C1orf21	4			CAMTA2	2
SWT1	4			MED13	5
SLC35D1	1			PFN1	2
GADD45A	5			RNF167	4
SRSF11	3			C1QBP	1
CTH	5			CPD	4
PLEKHM2	4			FTSJ3	1
CD58	4			AKAP10	3
MAP7D1	2			SMARCD2	1
WARS2	1			UTP6	1
NID1	1			DDX5	5
LGALS8	4			LGALS3BP	4
LPHN2	2			KAT2A	1
MFAP2	4			EZH1	2
ZNHIT6	2			MRPL27	2
RBBP5	4			VAT1	4
CD160	4			LRRC59	1
TXNIP	3			DUSP3	4
HMGCL	4			PRKAR1A	2
SLC2A1	2			DPH1	5
EBNA1BP2	3			DHRS7B	3
PRDX1	3			WSB1	2
BLZF1	3			TNFAIP1	3
SLC19A2	4			IFT20	3
F3	2			CDR2L	2
ABCD3	4			PMP22	1
PTBP2	1			PHF12	2
CENPF	1			USP46	3
OSBPL9	4			MANBA	4
TXNDC12	4			GRPEL1	1
ATF6	5			TRIM2	5
NRP2	2			WHSC1	2
KLF7	2			STIM2	4
FILIP1	1			RAPGEF2	3
HMGN3	2			SNX25	5
SGIP1	1			NCAPG	1
RAB32	4			UGDH	1
SGK1	1			CTSC	1
SLC16A7	2			SC5D	3
ARMC2	1			C11orf63	5
RPN2	3			ATG2A	3
CCNI	4			EHD1	2
MFSD1	5			OSBP	3
CCND2	4			DCPS	1
ELL2	3			PANX1	4
CCDC92	4			DDX6	3
RAD23B	1			CBL	5
CTNNAL1	2			PVRL1	5
NEK6	2			HIPK3	3
PPP6C	4			FBXO3	5
HSDL2	4			CARS	5
LTBP2	2			CD81	4
RBM25	1			NUP98	3
SUPT7L	4			NDUFS8	2
KLHL29	5			CHKA	5
ATAD2B	1			CAPRIN2	2
YPEL5	4			SLC11A2	4
FAM98A	2			PTGES3	1
CNRIP1	2			ACSS3	5
CRIPT	4			LTA4H	3
C10orf88	3			MAGOHB	1
HELLS	1			FOXM1	1
GOT1	5			PARP11	2
CYSTM1	4			ARPC3	2
TCP1	3			VPS29	3
SNX19	4			CREBL2	5
SLC10A7	1			LTBR	2
EXOSC8	5			GTF2H3	1
ETF1	3			DDX55	2
TGFBI	2			C12orf49	5
FAM53C	4			STX2	4
EGR1	5			COPZ1	3
TNFRSF10B	5			RAB5B	4
AKAP1	2			KRR1	3
SCPEP1	4			MRPL51	1
PYROXD1	5			NOP2	1
ZNF211	4			UHRF1BP1L	3
CSTA	5			COPS7A	1
KIF18A	1			CHPT1	4
DESI2	5			LDHB	1
TBC1D15	4			PRKAB1	3
RNF115	4			SRSF9	1
COPA	4			FGFR1OP2	3
RBBP6	4			BTN3A3	1
LDB3	1			TMEM14C	3
FAM35A	2			GCNT2	5
RPL5	3			CEP85L	5
HERPUD2	4			MAN1A1	4
GLIPR2	4			SERINC1	3
CLTA	4			HDDC2	5
ACO1	4			HINT3	3
CALD1	2			PPARD	3
SRGN	4			FANCE	5
BICC1	2			SRSF3	1
P4HA1	4			SOD2	4
CIT	1			MCM3	1
MED13L	1			BAG2	1
ITPR2	1			RAB23	3
NECAB1	5			CCNC	2
EBPL	2			BVES	4
NLN	2			WASF1	5
CENPK	1			EYA4	3
OPTN	4			ZBTB24	3
ITIH5	1			PERP	5
SARDH	1			GPR126	5
NDUFAF4	3			PHACTR2	3
MORF4L2	3			QKI	4
NRK	1			BYSL	1
RAB9A	4			SRF	1
TTC21B	4			TMEM30A	4
LPGAT1	5			PRPF4B	2
RAP2C	3			SLC29A1	2
RAB38	4			LAMA4	4
PREX1	1			ERBB2IP	5
ARHGAP40	5			DAP	3
NCOA3	1			NNT	3
PIGT	4			MRPS30	2
PARD6B	4			CDH9	2
ATP5E	3			COL4A3BP	3
SRSF6	3			FAF2	3
GDAP1L1	5			CLINT1	3
ZNFX1	3			CNOT6	3
PEPD	1			POLR3G	2
ATP8A1	5			DROSHA	1
POF1B	1			ARRDC3	3
TRERF1	2			NPR3	1
ABCC10	2			TARS	5
TREM1	4			BRIX1	1
COL21A1	5			RAD50	5
CDKN1A	4			ST8SIA4	4
GLO1	3			GNPDA1	5
SSR1	1			NR3C1	5
RUNX2	2			SEC24A	4
AHNAK	2			TXNDC15	4
CNOT1	1			TTC33	5
TMTC4	2			RARS	1
DDX31	2			TCERG1	2
IL1B	2			SMAD5	5
POLR1B	2			CSNK1A1	3
ATG4C	1			HMGXB3	3
C3	1			ATP6V0E1	4
GPR108	4			STC2	4
RRBP1	2			ZNF346	5
SNRPB2	3			NIT2	2
NCLN	2			OGG1	1
HNRNPR	2			KPNA1	4
MAX	4			KAT2B	5
ERGIC3	3			COL7A1	2
PDCD2L	1			FGF12	1
RBM42	3			PRKAR2A	1
THRA	1			ACAP2	5
FRMD8	2			GNAI2	1
PRDX5	3			RPL24	2
PRMT1	3			IFT57	3
SCAF1	1			GNB4	3
ASL	2			IQCG	4
SBDS	3			GBE1	3
WNK4	2			PLXNA1	4
AHDC1	2			MRPL3	1
IFI6	4			PLSCR4	5
UXT	3			WDR48	5
ATG14	4			COMMD2	3
CANX	3			KLHL24	5
HIVEP3	2			NEK4	3
RAP1B	4			INO80D	5
PTPRB	5			EEF1B2	3
IDUA	4			KANSL3	5
EPS15L1	1			RTKN	1
MACF1	2			IL1A	5
SMARCA4	2			PIKFYVE	3
KDM4B	4			ACTR1B	1
HIP1	2			EPB41L5	5
APOL3	1			SF3B14	3
TPST2	2			STAM2	3
RAC2	2			ACVR1	3
C22orf23	5			TANC1	4
DOCK4	2			MPV17	1
NAA38	5			SNX17	4
FOXP2	5			PPM1G	1
STRIP2	4			TTC31	2
FLNC	3			RTN4	4
CALU	2			GALNT3	5
MYO1B	2			POLE4	5
ARHGAP22	2			EVA1A	1
CHAC1	5			WDR75	1
LOXL1	2			PAPOLG	3
MBD4	4			ELMOD3	5
PALLD	1			GGCX	4
KIF1C	2			SF3B1	4
ILF3	3			ST3GAL5	4
PARP2	5			UXS1	4
DAD1	4			STK25	1
MAP7D3	2			ID2	2
HDHD1	1			TAF1B	1
SAT1	5			ODC1	1
LDLR	2			BIRC6	1
LRCH2	5			PLEKHB2	3
COLGALT1	2			GORASP2	3
TULP4	4			STRN	5
RSPH3	4			CEBPZ	1
ACTN4	2			QPCT	5
PXDN	2			RAB3GAP1	5
GDF15	4			SRSF7	1
KIAA1683	4			SLC1A4	5
TRPM4	1			SOS1	5
COL5A1	2			ORC2	1
TUBGCP2	3			COX7A2L	5
PNPLA7	4			ATF2	3
LAMA5	2			C2orf42	3
OSBPL2	4			PCYOX1	4
ASS1	5			EPAS1	5
PRRC2B	1			SUMO1	3
CHMP2A	3			PLEKHA3	5
TRIM28	3			FARSB	1
SESN2	5			DHCR24	3
SMPDL3B	4			DNAJC16	4
THEMIS2	3			CACYBP	1
EIF3G	3			CEP104	5
DNMT1	2			QSOX1	4
POLN	4			ERRFI1	1
AKAP12	2			AMPD2	1
SYNE1	5			EDEM3	3
EDA2R	5			WDR77	1
SH3BGRL	1			HDAC1	1
CAP1	3			ASH1L	5
SLC6A6	2			GON4L	5
GFPT2	2			ARHGEF2	5
TUBG1	3			DNAJC6	3
RPL27	3			LEPR	1
ACLY	2			IVNS1ABP	2
NINJ1	4			MFN2	3
PIAS3	2			MIIP	1
PRKAB2	4			SMG7	5
GCH1	4			WLS	3
LGALS3	3			PRDM2	4
ZSWIM4	4			UCHL5	1
LRRC41	3			BCAS2	3
ACACA	2			ZBTB17	3
EMILIN2	1			TTF2	1
RAP1GAP2	1			GNPAT	3
CLUH	3			RRAGC	3
MYBBP1A	2			SIPA1L2	5
ANKRD17	1			RIMS3	5
KDM6B	4			ETV3	4
XAF1	4			KLHL12	3
VPS13B	4			SSX2IP	5
MTSS1L	1			GBP1	1
PCED1A	4			CDK18	5
PCNA	4			RAB7L1	5
RIN2	2			ECE1	4
ARHGEF11	4			GALE	2
SERINC3	3			LEPRE1	4
INADL	1			IPO13	3
ZMYM5	4			B4GALT2	1
CHRM3	5			TMED5	4
PEMT	1			DR1	5
MPRIP	2			PRRC2C	2
SLC41A1	4			DARS2	1
SPG20	5			DIEXF	4
EPSTI1	4			SYF2	5
TRPC4	1			STMN1	2
MORC4	4			MTFR1L	5
RTN3	5			RPS6KA1	5
PDZD2	1			ARID1A	2
AGAP3	2			STX12	5
C12orf29	3			MESDC2	1
MICAL2	2			STAG1	3
RRAS2	4			STK11	4
ZFC3H1	5			IFT46	3
TMEM66	4			RPS25	2
LOXL2	2			CAMSAP2	5
ARL8B	4			FASTKD2	3
MEIS2	2			ELOVL4	4
EMC7	3			ANKRD13C	5
NOTCH2	1			PHF3	5
SPIRE1	2			PLAGL1	4
YWHAQ	3			TNFAIP3	4
LDHA	2			RNF146	4
NAV1	2			CTGF	2
TMEM241	2			TMEM5	3
EMP1	2			PKD2	4
C12orf39	5			RAB3GAP2	5
DDB2	4			UBN1	3
SPOCD1	2			C2orf43	1
YARS	5			NDUFB3	2
PHC2	2			SATB2	2
ZCCHC11	4			UBE2B	3
FADS2	2			KLF9	4
COL4A2	2			PIGZ	4
BIVM	2			SENP5	3
CARS2	3			C1orf198	3
TMEM2	4			HEATR1	1
AGTPBP1	2			FAM206A	5
PSAT1	5			SET	2
TBX3	3			RBM18	3
PNPLA8	4			MAPKAP1	3
SYNCRIP	2			KDSR	4
NT5E	2			NEK9	4
PRR5L	1			IFT43	3
CAPRIN1	3			NPC2	5
CD63	3			ABCD4	2
CD164	4			DLST	3
LACE1	1			SLIRP	2
NHSL1	1			TMEM214	4
CCT7	3			YIPF4	5
GNS	4			AFTPH	5
CPM	4			SLC17A5	4
MDM2	4			FAM178A	5
EGLN1	1			CUTC	1
RNASEL	4			SMNDC1	2
CEP350	4			WDR11	5
FAM129A	5			GNA13	3
LAMC1	2			KANSL1	5
DOCK10	2			PANK3	5
ITM2C	3			CD274	5
TMEM127	4			MTHFD1L	3
GCC2	4			ARAP3	2
ANKRD36	2			MRPS14	1
ISCU	4			GORAB	5
DRAM1	4			PDZD11	4
FLNB	2			ENY2	3
VPS36	1			KIAA1217	2
TBC1D4	2			EPC1	5
LMO7	2			WBP4	3
ITM2B	4			ELF1	3
TNS3	1			SMAD9	3
BZW2	2			PAIP2	3
DDX56	3			SERP1	1
TTYH3	1			UTP20	1
CALCOCO2	5			TMPO	1
BRIP1	1			ARL1	4
ACTL6A	3			APAF1	4
GALNT5	1			CLU	5
BLK	1			SORBS3	2
VPS45	4			PPP3CC	4
UGGT1	1			UBIAD1	1
YME1L1	3			TARDBP	1
DNAJC1	4			TRIM25	5
ODF2	2			ADCY7	1
FAM129B	2			TRMT1L	3
ST6GALNAC4	2			NAA50	5
TMOD1	4			CRY2	4
SLC31A1	5			CAT	1
RABEPK	2			ZMYM2	5
NCBP1	4			ZCCHC17	3
ANP32B	3			KHDRBS1	2
RPL35	3			TMEM39B	1
ARPC5L	3			ZSCAN20	4
TLN1	3			ZRANB3	1
RPS6	3			RPL21	2
TMEM63B	4			GTF3A	1
TJAP1	5			UBL3	3
RIPK1	3			OCRL	3
HMGA1	2			SERAC1	5
TTC29	5			2024-09-07	3
FCHSD2	1			CBX3	2
SLCO2B1	1			HNRNPA2B1	1
CCDC90B	4			RECK	4
SLCO5A1	4			CHST3	3
SDCBP	4			VPS26A	3
DDX60	4			RNF11	3
SORL1	1			RASSF8	4
CASP5	4			WWP1	5
MAPKBP1	2			PRDX4	4
ITGA11	2			DDX39A	1
LRRC49	5			PKN1	5
UACA	2			CD97	4
RSL24D1	4			ZC3H13	2
BCAR3	2			MMP19	4
GTF2B	4			LRP1	4
IFI44L	4			ATPAF1	3
ARHGAP29	1			AMD1	1
IFI44	4			EXOSC9	1
PPM1B	5			PLA2G12A	3
SMEK2	4			MXD4	4
PREPL	5			ACSL3	4
SLC3A1	4			CHPF	4
MYOF	2			OBSL1	4
LOXL4	5			SLC12A4	4
NCOA4	3			VAPB	3
RPS24	3			CHD6	4
TET1	1			ARFGEF2	5
MYPN	4			CSE1L	1
METTL5	3			RAB22A	5
SSB	3			STAU1	5
IDH1	5			PPP4R1L	4
SSFA2	4			RNF114	3
ITGAV	4			STAMBP	3
DIRC2	4			USP22	3
PARP9	4			USP9X	4
SECISBP2L	4			CRISP2	5
TMOD3	2			BTN2A2	3
GLCE	5			MRS2	1
PPCDC	1			SNRPC	2
SEMA7A	2			SERPINB6	2
FAM13A	1			XPO5	3
HERC6	4			MOCS1	5
SEC31A	3			KLHDC3	3
FGF5	2			RIOK1	2
AGPAT9	2			ATXN1	5
BBS7	4			NUP153	1
RAP1GDS1	2			DEK	5
NAAA	2			LRRFIP1	2
CCNG2	1			GOT2	1
MTTP	1			DOK4	3
RNF185	5			EFNB2	1
GABARAPL1	5			FAM193A	5
CPNE8	5			HS3ST3B1	1
FGD4	4			GGA3	3
FAM60A	2			NUP85	1
AEBP2	4			TTF1	1
C1RL	4			PPP1R12C	4
SCAF11	3			MBOAT7	1
TMBIM6	5			GTF2F1	3
WDFY2	2			CLPP	1
SETD1B	3			THOC2	2
DIAPH3	1			SNRPD2	2
CDH24	2			VASP	1
FRMD6	2			GZF1	3
WARS	5			PSMF1	3
SLC12A6	4			DTD1	1
ZSCAN29	4			RBCK1	5
GCNT3	1			TMX4	5
ETFA	4			SNRPB	1
WDR61	3			NRSN2	4
NEIL1	4			BMP2	5
TPM1	2			DSTN	2
TICRR	4			TBC1D20	5
PMM2	2			MCM8	1
ZFHX3	2			PLAGL2	5
NLRC5	2			KDM5C	5
MAP1LC3B	5			PSMB2	3
CDH13	2			ST3GAL3	5
TLDC1	1			KLC1	2
OSGIN1	3			PCID2	2
CIRH1A	2			CAPNS1	1
RANBP10	4			UBA2	3
MYO19	2			COX6B1	1
SSH2	1			RRAS	1
BCAS3	4			DNAJC8	5
SLC13A5	4			EMG1	1
MBD1	4			ELK1	5
PMAIP1	4			L3HYPDH	4
LEPREL4	2			RHOT1	3
FKBP10	3			TIMM8A	1
CACNA1A	4			RAB3IP	5
BRD4	5			TMEM175	4
NFIC	1			EMC1	1
PFKL	2			UBR4	5
DPP9	1			HP1BP3	5
COL6A1	2			AAMP	2
COL6A2	2			PNKD	2
APP	4			RNF6	3
URB1	2			GNG11	2
EMP3	2			SHFM1	1
RPL13A	2			GNAI1	3
EPHA2	2			RBM48	3
EFHD2	2			PAICS	1
PGD	3			YWHAH	4
RPL11	3			ATF4	2
HSPG2	2			APOL2	1
SERBP1	2			PODXL	2
CYR61	2			CCDC136	4
LMO4	5			KLHDC10	3
ITGA10	1			EIF2AK4	1
TIPRL	3			TTBK2	5
CREG1	4			C15orf57	3
UCK2	2			INO80	1
PFDN2	5			FAM63B	4
RGS16	4			KNSTRN	3
RGL1	4			DUT	1
SNX27	4			ARPP19	5
ENSA	3			VPS13C	5
SEMA6C	4			COPB1	3
GOLPH3L	4			DCTD	3
DTL	1			RPAIN	3
DYRK3	5			PLD2	2
TPM3	3			FXR2	3
UBAP2L	3			MRM1	1
HAX1	3			PHF20L1	5
ILF2	3			PUS7L	1
GALNT2	1			KRI1	1
CEP170	2			SLC44A2	4
FBXO28	4			RAB2B	5
ARF1	3			SNX6	3
CNIH4	4			EAPP	3
ARL8A	3			TEP1	4
CAMKMT	1			ITFG1	3
MEIS1	2			ASH2L	3
SNRNP200	3			RPS4Y1	2
EXOC6B	4			TMEM8A	4
DUSP11	4			MAU2	5
SLC20A1	2			ERMARD	2
AFF3	4			PHF10	5
UBXN4	4			MOSPD2	3
AMMECR1L	3			PRKCSH	4
GULP1	1			PVRL2	4
FAM171B	5			TOMM40	1
HSPD1	3			SAFB2	1
KANSL1L	4			ATP8B3	1
FANCD2	1			GTPBP3	2
TAMM41	2			LSM7	2
2024-03-04	2			SNX9	5
DYNC1LI1	4			MLLT4	5
PTPRG	2			ARPC1B	3
ARL6IP5	1			MAP1S	1
COL8A1	2			LSM4	1
MYH15	1			ATXN10	3
TRPC1	4			PAK4	2
LPP	2			EXOSC2	1
CCDC39	1			UBE2M	3
EAF2	4			ZC3H4	2
MUC4	1			GMFG	4
SLIT2	4			MAP3K10	4
OCIAD2	4			ATPIF1	1
PLAC8	1			CLIP1	5
MYO10	2			ZNF317	5
OSMR	2			C19orf66	4
PAM	5			ZNF426	3
BDP1	1			DKC1	1
TSLP	5			MPP1	1
YIPF5	3			UBE4B	5
ARHGAP26	4			HABP4	3
DDX46	1			UBA1	2
RNF145	4			PPIL4	3
FBXO38	4			ULBP2	4
TNIP1	4			GGT7	4
G3BP1	2			ACSS2	3
NHP2	3			PYY	5
TNFRSF21	2			ATP6V1E1	5
DAAM2	1			ZNF227	3
PNRC1	4			COX4I1	2
ARHGAP18	1			EMC8	1
DYNLT1	3			GINS2	1
TIAM2	1			COX7B	1
SDK1	1			RLIM	3
EGFR	2			TRAF3	3
TRIM4	4			ZFYVE20	5
TMEM47	4			NR1H2	5
CASK	4			PSME3	3
OGT	5			NDFIP1	4
ATP6V1B2	4			UBE2D2	3
HMBOX1	5			EXOC4	5
SLC25A37	2			NPHP4	2
DOCK5	2			MAP1B	2
GOLGA7	4			ZCCHC9	3
TRIM55	2			STARD3	3
MTDH	2			RARA	4
PLIN2	3			ZSCAN5A	5
ZNF462	2			SNRPA1	1
UGCG	1			RFX1	3
GSN	1			CC2D1A	5
RPL7A	3			DHX30	1
NTMT1	3			RAF1	3
RSU1	2			EFR3A	5
PARD3	1			MRPL35	1
ZEB1	2			PER2	5
NRBF2	5			PTPRE	5
HERC4	1			INPP5K	5
ANKRD1	1			RPA1	3
TCF7L2	2			UBE2G1	4
MKI67	1			COQ3	1
PPRC1	2			PNISR	2
PDCD11	2			LANCL2	1
RGS10	2			GRSF1	1
PAMR1	4			WBP2	5
CELF1	2			EIF5A	3
ENDOD1	1			SDF2	4
CAPN5	2			FLOT2	1
RPS3	3			TERF2	3
ZC3H12C	5			KIAA0907	5
ATM	1			NASP	1
HYOU1	3			ZSWIM3	4
FRG1B	3			OSER1	3
CHEK1	2			SLC14A2	4
CABLES2	4			DCTN4	3
CDC42EP2	2			ATP8A2	5
HMGA2	2			POMP	1
MPP7	1			CDK8	3
PCDH15	4			ALOX5AP	5
ARID5B	1			DSTYK	3
KLHL1	4			SRRM1	2
TMCO3	4			HSPBP1	1
TIRAP	4			CNDP2	1
GPM6A	1			MED10	3
VEGFC	2			ADCK2	5
PIP4K2A	1			MKRN1	5
CRIM1	2			ZNF767	5
ITPR1	5			TMEM254	4
SLC7A11	5			KRAS	1
CACNA2D4	2			CCDC59	3
DCP1B	4			SWAP70	5
CACNA1C	1			ARNTL	5
NGLY1	4			AMPD3	4
C12orf23	4			MICALCL	1
UBE3B	4			DPF2	5
SLC2A13	2			IRAK2	4
MIPOL1	1			BHLHE40	1
EXT2	4			EDEM1	3
ADAMTS12	2			KATNBL1	1
FRMD4A	2			PRPF38B	2
AKR1C2	5			SORT1	5
ANKAR	4			PTGFRN	4
INPP1	4			AP4B1	1
ASAP2	2			KIDINS220	5
ADAM17	4			IAH1	2
CCDC122	5			IL6ST	3
NBAS	4			TIMM17A	1
SACS	2			NARS	5
DST	2			FBXO18	3
MGAT5	2			ANKRD16	1
GRID2	1			CCNH	5
C18orf25	1			ACP2	4
TGOLN2	4			GNL2	1
POC5	4			AGO4	4
GUCY1A2	1			TPGS2	1
ZNF773	3			DHX34	1
CAMK4	1			TMEM258	4
PLEKHH2	4			TMEM165	2
RASGRP3	1			KDELC1	1
ANKRD22	5			ARHGAP32	5
UTRN	1			STT3A	1
PTPRK	1			ETS1	2
MR1	4			SLC37A2	1
BCL2L11	4			WDR36	1
CLGN	5			OSTF1	1
SCN3A	4			UBQLN1	3
GPR115	5			NAA35	3
ASAP1	2			ANXA1	3
LPCAT1	2			GOLM1	3
RMND5A	5			ISCA1	1
PTPRD	1			ADAM19	1
CEBPG	4			TAOK3	2
DDAH1	2			FBXO21	3
ANKFN1	4			P2RX4	5
MSI2	1			TMEM243	4
HS3ST3A1	2			MDFIC	3
CABYR	4			MTO1	5
C16orf74	2			LCA5	5
TBCEL	4			MAP3K7	5
ROBO4	2			NAT10	1
TBRG1	3			ATP5G2	2
ANGPT1	1			GDF11	2
CC2D1B	4			ITGA7	5
PRKCA	2			CDK4	3
ABCA6	4			TFCP2	1
UCHL1	3			LTV1	1
FAM167A	2			AHI1	5
CCSAP	4			MICAL1	2
BUB3	3			STX11	5
XPC	4			SMYD5	1
CCDC174	4			DYSF	5
VOPP1	2			KLHL36	5
AK9	4			MPHOSPH6	1
PTPRN2	1			KIAA0513	4
ATP6V1C1	4			FHOD1	2
TMEM55A	4			PCNXL2	5
AGPAT5	2			URB2	1
MMS19	2			DHX9	3
HSPA13	5			NPL	5
RHOC	3			ACBD6	5
CNOT8	3			MRPL44	1
GRIA1	1			SERPINE2	5
FMN2	1			EIF4E2	2
PPARGC1B	2			COX5B	2
PSD3	1			MFSD9	4
TTC18	5			EPC2	3
MMP16	2			ALDH1L2	5
KCNMA1	2			SCYL2	3
FGF18	4			CKAP4	2
HK1	2			PWP1	1
ZFAND3	5			KIAA1033	3
NPTN	4			RCBTB1	5
IGKV1OR-2	3			EDNRB	1
FBXO32	4			RCBTB2	5
VPS8	4			CHST12	1
BRPF1	4			TBRG4	1
NMNAT2	4			DBNL	4
SMG1	2			ADAMTS7	4
FCHO2	1			CIB2	5
TMEM171	2			DCAF7	5
LRP8	2			KAT7	5
SSBP3	1			TRA2B	2
MMP14	2			2024-03-07	3
GATAD1	4			TANK	3
MYO1E	2			EPRS	3
DYRK1A	4			RPS6KC1	5
KCNJ6	1			BIN1	1
MX1	4			IMP4	1
CREB3L1	2			STAM	5
ZNF618	1			NIPSNAP3A	4
BRAF	4			LRRC8A	4
FMNL2	2			CDK9	3
SPPL3	4			TOR1B	3
WIPI2	4			TOR1A	4
AGAP1	1			DAB2IP	5
PTPDC1	4			STXBP1	5
CNNM4	4			CDK5RAP2	5
WASF2	1			ZFP37	3
ABHD3	4			ZNF189	3
ESYT3	4			FPGS	1
COLEC12	1			ATP6V1G1	5
SLC13A3	1			PSMB7	5
HIST1H2BD	4			XPA	1
CDA	1			MYC	2
ADAMTS4	1			POLR1E	1
CCAR2	3			IL11RA	2
SV2A	4			GRHPR	1
STC1	2			DENND4C	4
UBE2Z	5			FOXP4	5
RUNX1	2			CMTR1	4
SIM2	2			BPHL	4
HLCS	5			TPMT	3
ADIPOR1	3			MTCH1	3
BTG2	4			TAF8	5
STARD9	1			FAM8A1	3
SPON2	2			NUMA1	3
ZYX	2			PRCP	4
CALM3	3			RNF121	3
CCDC28B	4			GGH	3
ATAD3B	2			TGS1	3
WDR4	2			YAP1	5
CBS	5			ALKBH8	3
U2AF1	4			CTDSPL2	5
CSTB	4			THBS1	2
TRAPPC10	4			NUSAP1	1
FAM207A	2			KIF23	1
VAV2	2			CASC5	2
PCSK7	4			PARP6	5
SHC1	3			RPLP1	2
ADAR	3			TUBGCP4	1
UBE2Q1	3			ADAM10	4
LMNA	1			ZNF280D	1
NBEAL2	1			TTLL7	2
C5orf45	4			RABGGTB	1
SQSTM1	4			EPT1	1
GRIN2C	4			ADCY3	3
FDXR	4			PNPT1	1
PRPSAP1	4			DYNC2LI1	4
MPP3	2			ACTR2	3
FMNL3	2			SLC5A6	1
LARP4	2			EMILIN1	1
NEU3	3			FBXO11	3
SYVN1	3			ATRAID	4
PPAP2B	2			ATAD1	4
SEPN1	3			DUSP5	1
JAK1	4			CALHM2	2
FBLIM1	2			ARL3	1
IL23R	4			ATIC	1
WDR63	1			NAB1	4
KCNT2	5			FASTKD1	1
EXTL2	5			CIR1	5
TRIM58	1			SLC40A1	5
DDR2	5			USP8	5
PEA15	3			SPPL2A	4
NCSTN	3			APH1B	4
ATF3	4			UBL7	3
CAPN2	2			HNRNPD	2
KIAA1841	4			KIAA1109	5
CCDC104	5			G3BP2	3
SMC6	4			2024-09-11	2
SPATA18	4			FRAS1	5
CTSS	4			SCARB2	4
VPS72	4			USO1	3
CDC42EP3	1			CENPE	1
PAQR3	5			PAPSS1	3
ANTXR2	2			MAPK8IP3	5
HELQ	4			KIF21A	5
CLDN1	5			YARS2	1
COL6A3	2			ETNK1	5
NBPF10	1			TAPBPL	4
SLC22A15	5			INHBE	5
ATP1A1	3			GLIPR1	1
FSTL1	2			POC1B	5
ARPC2	3			TMTC3	4
CCT3	3			SNRPF	1
CWC22	4			GAS2L3	5
AZI2	4			SLC15A4	4
TGFBR2	2			GLTP	3
STT3B	2			NUPL1	3
SERPINI1	4			SLC46A3	5
SPTA1	4			SLC7A1	5
PYHIN1	1			NABP2	1
AIM2	1			KANSL2	5
RPL22L1	2			C12orf10	1
RYBP	4			ESYT1	4
ADAMTS9	1			ANKRD52	2
CCNL1	3			ZNF740	4
DCLK3	4			ESD	3
RBM47	4			RB1	3
APBB2	2			RBM26	2
GYG1	4			RAB20	4
RYK	4			CUL4A	1
SLC4A1AP	4			TMX1	3
WDR43	2			NAA30	3
DTX3L	3			NIPA2	3
ZNF148	1			MFAP1	3
RPN1	3			TCF12	3
SENP2	4			BNIP2	3
IFT122	1			GTF2A2	3
TKT	2			TLE3	2
PRKCD	4			ANP32A	2
GNL3	2			PML	1
ARHGEF3	1			SCAMP2	4
LRPAP1	4			FANCI	1
HSPA4L	4			MFGE8	4
RAD54L2	4			UNC45A	1
ANXA5	3			MCTP2	4
NAA15	2			FURIN	1
FAM160A1	1			CRTC3	4
TMEM184C	3			EFTUD1	5
TMEM161B	4			SEC11A	1
ELOVL7	4			CDR2	4
ESM1	1			CPNE2	1
ERAP1	4			NOL3	1
PAPD4	4			MBTPS1	4
ANKRA2	4			ZCCHC14	5
UBLCP1	3			PDPK1	3
GFM2	5			NCOR1	5
TERT	1			NOB1	1
GRIK2	4			PCTP	3
CITED2	2			TOM1L1	5
CREBRF	4			ARSG	3
SAMD3	2			ABCA8	4
TMEM200A	2			CLTC	3
GALNT10	1			SS18	5
RPS14	3			SLC39A6	1
BMPER	1			RPRD1A	5
COL1A2	2			NPC1	3
LMTK2	4			EIF4A3	1
DLC1	2			CSNK1D	3
HEATR2	2			ANAPC11	1
OXR1	2			NARF	4
MICALL2	1			FOXK2	5
GEM	4			SMAD4	4
TMEM67	4			NT5C3B	3
SNAPC3	1			PIP4K2B	4
ABCA1	4			ERBB2	1
TMEM71	5			IGFBP4	4
SLITRK5	1			TXNL4A	2
FAT3	1			DUS3L	1
HECTD2	4			IFNAR1	4
GTF2A1	4			SIK1	5
SLC16A9	1			SAE1	3
PCF11	3			CARM1	2
CDX2	4			RPS11	1
DACH1	4			NOSIP	1
GHITM	5			RCN3	4
TSC1	3			ZNF614	3
KIAA1462	1			FHAD1	5
ZFYVE1	4			ARHGEF19	3
E2F7	2			KIAA0319L	4
OTOGL	4			WDTC1	3
TTC7B	3			NBPF3	2
SLC39A13	2			PRKACB	3
IFI27	4			SLC44A3	4
PTER	5			PSMA5	3
TAF1D	3			GPR161	4
R3HCC1L	4			ALDH9A1	3
HTRA1	2			ATP1B1	5
SPRED1	1			NME7	2
GPR176	4			TMCO1	4
JAM3	1			POU2F1	5
RAB8B	4			MGST3	1
FBN1	2			USP21	2
LARP6	5			RRNAD1	5
NOLC1	3			MRPL24	2
CCT2	3			ISG20L2	1
ARIH1	4			HDGF	2
CLMP	2			ABL2	5
ANAPC16	4			XPR1	5
SMPD1	3			LYPLAL1	5
TPP1	4			TUFT1	5
SERPINB8	4			SF3B4	3
ZMAT1	4			ECM1	2
XRRA1	4			SETDB1	4
RPL27A	3			PI4KB	3
TMEM41B	5			ANP32E	2
WEE1	1			MRPL9	3
TMED3	2			ARNT	5
HSP90B1	3			IKBKE	1
B2M	4			EIF2D	1
SLFN5	5			TP53BP2	5
ANPEP	2			ATP8B2	1
NAV2	4			ADAM15	3
TERF2IP	4			C1orf43	5
VPS39	4			GATAD2B	5
PATL1	3			LYST	5
GREM1	2			SRP9	3
SMAD3	2			SDE2	3
MARS	5			DEGS1	3
FBXO22	4			CDC42BPA	5
RBFOX3	4			PARP1	3
STIM1	1			LBR	2
TPM4	2			EPHX1	3
MIDN	1			SOX13	2
ZNF641	4			PTPN7	5
AXL	2			PDIA6	3
TRAPPC9	4			GALM	5
YIF1B	1			RPS27A	2
EEF2	3			CIAO1	3
CHAF1A	1			MRPS5	1
ANGPTL4	2			TPRKB	1
MGAT5B	1			RALB	1
FTH1	4			POLR2D	3
TRANK1	4			PKP4	3
RPSA	2			UBR3	3
CTNNB1	5			SUMF1	4
LTBP3	1			RHBDD1	5
MAP4K2	2			DIS3L2	1
TTC39C	4			RAB5A	3
NT5DC2	2			POMGNT2	3
ARF4	4			CSRNP1	3
MLKL	2			STAC	3
RAB31	2			CAND2	5
BMP1	2			UBA3	3
ATXN2L	5			SRPRB	1
SOGA2	1			ALDH1L1	2
COL3A1	2			OSBPL11	3
STAT3	4			NCEH1	1
SLC16A4	5			KIAA0226	5
IL7R	2			LYAR	1
LRP1B	5			SCD5	4
AHCYL1	5			TBCK	3
DNAJC21	3			NAF1	1
TET2	4			CYP4V2	5
PPIP5K1	4			NDUFS6	2
TSPAN5	2			2024-03-06	4
ATOH8	1			SRD5A1	4
INPP5D	4			SKP2	1
LETM1	2			PLK2	3
CEP120	5			PIK3R1	4
STXBP6	1			GIN1	3
ATP5I	3			KLHL3	2
IRS1	2			MUT	4
MECP2	5			SCUBE3	2
UPF3A	3			RPL7L1	1
HSPBAP1	4			MMS22L	2
PARM1	1			PM20D2	2
FAM110B	5			RARS2	3
ZBTB43	4			TMEM181	4
SH3TC2	1			ZMYM4	5
IL8	3			C6orf211	3
PLEKHA2	2			C7orf26	3
ZEB2	1			MDH2	2
APLF	4			GBAS	2
BUB1	1			CCT6A	1
FASN	3			SLC12A9	2
NRG4	4			NCAPG2	1
CSGALNACT2	4			SH3KBP1	1
ROBO1	1			MSN	1
CTNND2	1			ZMYM3	1
TM4SF1	3			NONO	2
OTUD3	4			EBP	1
TRAPPC1	3			ACRC	5
CHRNB1	4			CXorf57	5
ZNF212	4			RBMX	2
GLB1	3			MFHAS1	5
UBB	3			FBXO25	5
B3GNT2	4			RPL10	1
DCLK2	5			BIN3	5
NPAS2	2			PROSC	3
PFKFB3	2			ERLIN2	4
CDH2	1			RGS20	1
STAT2	3			TACC1	2
HSPA4	3			WHSC1L1	5
POLH	4			RPL7	2
KIF5B	3			EIF3H	3
AKAP13	4			UTP23	1
PPM1D	4			VLDLR	5
OSCAR	5			AK3	5
HAS2	1			C9orf72	5
FEZ2	2			SIGMAR1	1
CCBL1	1			CEP78	3
SOCS5	1			C9orf3	2
NETO2	2			INIP	3
EXOSC1	5			SURF4	4
KSR2	1			SURF6	1
MCC	4			CIZ1	5
ETFDH	4			GPR107	4
BCL2L1	2			SEC16A	4
CLSTN1	1			NOTCH1	4
CXXC5	2			GLUD1	3
PIK3CD	2			HTR7	3
ENC1	2			RPP30	3
BPTF	1			ADD3	1
RP11-443P15.2	5			EIF4EBP2	5
PLEKHG5	2			IMMP1L	1
CAMTA1	1			HSD17B12	3
CTPS1	2			EIF3M	3
PTEN	4			SERPING1	5
PRNP	5			SSRP1	1
FRMD5	1			CCDC81	2
TLN2	1			SERPINH1	2
SYNPO	1			NCAM1	5
USP19	3			CSRP2BP	5
QARS	3			EML3	1
MOB3A	2			INCENP	1
KRCC1	4			FEZ1	4
SLFN12	1			SIDT2	4
FRMD3	2			PLCB3	1
BSG	3			VPS51	1
CERS6	4			ALDOA	3
BPGM	4			TAOK2	4
SUCLG2	2			ITGB1	4
GTPBP2	5			N6AMT2	1
ZNF24	4			PDCD4	5
TAF15	5			PRSS23	2
ZMAT3	4			CCT5	1
SLFN11	3			DIXDC1	4
NAA16	2			DLAT	1
MYEOV	2			ABCB9	2
MIR4435-1HG	2			RILPL2	1
EVC2	4			ENKUR	5
NOC3L	2			UEVLD	3
RAPH1	2			PLBD2	4
PARP14	4			DLG5	5
MAB21L3	5			GXYLT1	4
IQCB1	4			TWF1	3
GOLGB1	4			EIF4E	2
TNKS	5			AKAP6	5
ZBTB21	4			MBIP	3
SMARCC1	2			UPF2	2
PEAK1	1			EPS8	5
TNFRSF10D	4			ACAD8	2
ZNF622	5			VPS26B	1
CHD2	4			NCAPD3	1
SLC19A1	2			VTI1A	5
HEG1	2			FAM160B1	4
PLK3	3			QTRTD1	1
2024-03-03	4			EDNRA	5
XXYLT1	1			MFSD6	5
RP11-1407O15.2	1			WWC2	3
ZBTB4	1			ACSL1	5
ZHX3	2			SLC25A4	3
GLIS1	2			SAV1	5
ANKRD36C	2			PARP8	3
IL20RB	5			GFRA1	5
THAP6	4			BAG3	1
AMZ1	5			KCNE4	1
PACS1	1			FAM168B	3
CSRP2	4			GEMIN6	1
DDIT3	5			EPG5	5
CTDSP2	4			PSTPIP2	5
BANF1	3			ATP5A1	1
ZNF25	2			PDK1	1
CCDC14	4			UHMK1	3
MCTP1	4			CWF19L2	5
FOSL1	2			JMY	5
CTDNEP1	3			CCDC50	5
TCP11L1	3			TRIM36	3
RIMS2	5			PFKM	1
LPCAT4	2			TMEM123	1
PHLDB3	4			GPD1L	5
CTD-2368P22.1	4			SLC30A6	4
LMNB2	2			SAR1B	5
MYO1D	1			GPR180	1
LRRC37A3	4			WDR78	5
FKBP9L	5			HNRNPDL	2
TYMS	4			GPR125	1
ACER2	4			CWC27	5
ULK1	4			TXNDC11	4
RPS6KA3	4			CAST	5
C8orf31	3			CETN3	1
SAMD9L	3			RASSF3	2
ZFAS1	3			HNRNPU	3
PTRF	2			RANBP2	5
RPLP2	3			TMEM87B	4
GBA	4			PLA2R1	5
CD151	2			RBMS1	2
FAM20C	4			TRAPPC8	5
ADAMTSL1	2			NMRAL1	4
DDX10	2			CMTM7	1
PLEC	2			RPIA	2
NT5DC1	4			C7orf31	5
P4HTM	4			TRIP12	3
ERN1	5			SREK1	2
PARP10	4			CHD1	5
FAM132B	5			ZUFSP	3
CPNE7	2			GDPD1	5
EFCAB13	4			NUS1	3
PFAS	2			PPP2R5E	3
SEPW1	3			C17orf103	5
C3orf38	3			C6orf57	1
TRIML2	1			ANKH	5
ALOXE3	4			ABCA5	5
FUCA1	4			DISP1	5
CALR	3			NEIL2	2
PACS2	1			ATP5G3	2
KLHL28	4			TCEB1	3
CDC42EP4	1			LY96	5
LACC1	4			CEP170P1	2
MROH1	4			BTG3	3
SERTAD2	1			C21orf91	3
PDXDC1	5			NCAM2	4
R3HDM2	1			JAM2	5
TSHZ1	2			ATP5J	3
HMHA1	4			MPPE1	4
HIST1H2AC	4			ANKRD40	5
PCGF5	4			APOOL	3
ARSJ	2			DKK2	5
PSMG4	1			FBXL18	3
D2HGDH	1			KLF10	3
LSMEM1	5			CDK19	5
AEN	4			TTC39B	5
FKRP	5			USP25	5
HIGD1A	4			ZCCHC10	5
EHMT1	1			MOV10	4
F2R	2			HEATR3	1
MUC16	1			MKI67IP	1
POLR2A	3			LARP1	1
COPG1	3			MIER3	5
SLC9A9	4			NUP205	4
TNRC18	1			PDIA4	1
IST1	1			RNF20	5
CREB3L2	2			SLC26A2	4
TP53TG1	4			RASA2	3
UBA7	2			RMND1	3
EXT1	2			TMEM185A	4
MXRA7	2			FAM161B	5
LIMK2	5			ADAMTS3	1
ANXA2	2			DRAM2	4
PAPPA	1			RWDD2B	1
RRP7B	2			USP16	1
SRPR	3			CCT8	1
GJC1	2			BACH1	3
MTA1	2			SFXN2	1
BEGAIN	4			C14orf2	1
CSMD1	4			EEF1A1	3
CTNNA3	1			PHF6	3
PTTG1IP	3			CD109	1
CCBE1	2			UBE2L6	4
2024-09-15	1			ZDHHC5	3
FHL3	2			SAMD8	3
URAD	4			RAB11FIP1	5
EP400	5			MALSU1	1
SFXN4	2			ZFYVE9	3
GPR1	5			C1orf27	3
LHFP	1			NECAP2	4
TMEM50A	3			APPL1	3
TBL3	3			TSC22D3	5
KIRREL	1			ETS2	5
SETD8	5			TAB3	5
SMTN	3			WDR19	5
ACTG1	2			MRAS	5
DENND5A	2			FAIM	5
NIPSNAP1	2			CUL4B	1
SCFD2	2			EIF5B	2
PPP1R2	3			RIBC1	5
TSPYL2	4			AHCYL2	5
PCDH9	5			B4GALT5	5
OAF	3			ZSCAN12	5
SLIT3	1			TAGLN2	2
EFNA5	1			ELK4	5
CSF1	3			ZNF276	2
MAML2	2			PINK1	4
WDR27	1			NDUFS2	2
PDE4B	5			ALG8	1
2024-09-09	2			SON	2
APOO	1			CSRP1	1
PRR16	1			PTMS	2
LINC00308	5			CYB5R1	4
RBM33	1			HK2	1
F8	1			UBR1	3
CA13	5			AMFR	3
FLRT2	5			GPBP1L1	5
RPS27L	4			NAE1	3
FAF1	1			ZDHHC1	4
IFITM2	3			ATP6V0D1	3
SH3BGR	5			PSKH1	3
NR2F2	2			CCDC117	3
PBX1	1			PTGIR	2
NDUFA4L2	5			DFFA	1
KCNQ5	2			BSDC1	5
WDR53	4			SSU72	5
BCAP31	3			CCDC58	2
NPIPB4	5			PDXK	5
LAMP1	4			C21orf33	2
PTCH1	4			LCN1	4
RASA3	2			ZNF714	5
GSAP	5			ZER1	3
CYP2R1	5			BRSK1	5
POLR3C	3			TAOK1	3
BCL9L	2			DEDD2	4
BACE1	3			SIK3	3
THBS2	2			MPZL3	4
CYP4F3	4			ZBTB7B	3
NF2	1			VPS11	3
AKR1C1	5			ANO10	4
TAF9B	3			FAM189B	2
MAGI2	4			GPATCH4	1
LUZP2	4			NACC1	1
COL4A1	2			ORAI2	1
PTMA	3			FBXL13	4
USP7	2			MFSD12	2
SPRY4	2			BDH1	2
TRPV2	2			DUSP14	3
THSD4	1			PGAP3	4
TCEA1	5			SAP30BP	3
FANCA	1			ACOX1	3
PEAR1	2			SHANK1	4
LDLRAD2	2			RAVER1	1
DNER	2			LEMD2	4
MAPK12	1			SHANK2	5
COL4A5	2			CLPB	1
LINC00265	4			NXF1	4
PLSCR1	5			DCP1A	3
GTF2F2	1			TPCN2	2
CHM	5			KLHL21	4
CERKL	1			AK4	1
INSC	1			RAVER2	5
S100A16	3			SDC3	4
PTAR1	4			RBBP4	3
PARVB	2			MXRA8	2
TEKT4P2	4			NFIA	2
UROS	3			FUBP1	3
TMEM120B	2			NEXN	2
FSIP2	5			ZNF326	1
LINC00910	4			SLC30A7	5
SLX4	1			ARPC5	3
RPL14	3			FLVCR1	1
FAM120AOS	4			ACP6	2
ZNF292	1			CNST	3
ADAT2	2			MAPKAPK2	3
NDUFA4	3			WDR26	5
HN1	3			REL	3
DPY19L2P1	2			SMARCAD1	2
RRP7A	2			OTUD7B	5
BLOC1S2	4			RPRD2	5
WDSUB1	4			SCNM1	4
IARS	5			RNF149	2
CD55	3			BOLA3	1
CPNE4	4			DHX57	1
WDR5	2			ARHGAP25	5
PTPN1	1			CGGBP1	5
NCOR2	2			PYGO2	2
GDAP2	4			HIPK1	3
SLC6A9	5			EOGT	1
PLXNB2	4			EIF4E3	5
MYO6	4			LRRC58	3
MKL1	1			SSR2	1
TCF4	1			RNF25	3
ZKSCAN5	4			SRGAP2	4
ZNF502	4			NEK10	5
SNHG17	2			KIAA1524	1
CD47	4			CHCHD4	1
MAML3	1			CLASP2	3
LAMB3	2			PRKCI	3
ANKRD36B	2			PPM1L	5
PDLIM7	2			COX18	4
FLNA	3			PPM1K	2
SRGAP1	1			GMPS	3
CASP4	5			RPL9	2
FUT11	3			ABHD6	5
ANXA4	4			CRELD1	4
SERTAD1	4			PCOLCE2	1
ANXA6	2			U2SURP	2
ZNF441	4			MTMR14	5
SIGLEC15	1			RCHY1	3
IGF2R	5			HPS3	3
DYNC1H1	2			SNRK	3
PGAP1	4			LZTFL1	5
ADAM32	4			FYCO1	5
FLJ27365	2			SMIM12	1
ENTPD4	3			TPRA1	3
PELI1	5			ZC3H12A	2
SLC22A5	4			SFMBT1	5
ADARB1	1			SLBP	3
C5AR1	5			UBXN7	5
DCHS2	2			DNAJB14	4
MAP3K5	2			BDH2	4
COL13A1	2			PLXNB1	5
SLC28A3	1			APEH	1
MYO5A	4			TEX264	1
RP11-460N11.2	2			NPY1R	5
COL4A6	1			ARFIP1	3
HHLA3	4			ABCE1	1
ENTPD6	1			ITGA2	1
ENPP1	1			MOCS2	5
RPE	5			LMBRD2	5
PSAP	3			NIPBL	5
TAF13	3			SLC25A46	3
FAM212B	4			CCDC112	2
RPL12	3			CMBL	3
MPZL1	2			PRDM9	5
ENTPD7	4			RHOBTB3	3
2024-03-05	4			CASP3	3
CHSY3	2			PRIMPOL	4
LPAR1	2			KIAA1430	1
RPL23A	2			NSA2	3
TMEM116	4			SFXN1	1
ASNA1	3			DAGLB	5
ASPH	2			STK17A	3
GFPT1	5			TRA2A	2
MGEA5	4			COG5	5
TXNRD1	5			SLU7	5
TPM2	2			CAMLG	3
NBR2	5			KIAA1324L	4
WDHD1	1			CHMP4C	5
ZNF789	4			BRI3	2
CTNND1	3			RAD21	3
RYR2	1			TNFRSF11B	1
NCOA6	1			KCNV1	5
STK39	2			CSMD3	4
CTR9	3			OSGIN2	3
CDC42BPB	2			INTS1	3
APCDD1L	2			ALDH7A1	1
ALPK2	5			YWHAZ	3
SFMBT2	1			CTHRC1	4
TOP1	1			DCAF13	3
TGM2	2			PDP1	4
INF2	2			PSIP1	5
C1orf132	4			UBAP1	3
RBM20	1			NFIL3	5
BMPR2	1			LETM2	1
COL5A2	1			HGSNAT	4
SPIN3	5			GKAP1	5
LAYN	3			RP11-213G2.3	5
HLA-G	4			SVEP1	5
PSG5	2			ANKS6	2
FAM71F2	4			PIGA	5
MUC12	1			STRBP	3
SNX2	4			GAPVD1	3
GPR56	2			C9orf89	2
SAMD9	4			NLGN4Y	4
MUC19	4			NDUFB6	3
LCMT1	4			NOL6	1
LIN52	4			VCP	1
COL6A6	1			STOML2	1
[truncated: 741 more rows]
