# Supplementary material for: Single-cell total-RNA profiling unveils regulatory hubs of transcription factors
Source: Nat Commun. 2024 Jul 15;15:5941. doi: 10.1038/s41467-024-50291-3 (PMC11251146; doi:10.1038/s41467-024-50291-3)
Supplement: Supplementary file 11 — Supplementary Data 8 [file 41467_2024_50291_MOESM11_ESM.xlsx]

## Sheet: Table S8
Supplementary Data 8: TF hubs identified in OIS.
TF	TF_hub
REL	3
ZNF79	3
ATF6	3
PRDM1	3
RELB	3
MXD1	3
CEBPG	3
CREB3L2	1
ZHX3	1
BHLHE40	1
HMGA1	1
NFKB2	3
THRA	1
KLF3	1
DNMT1	1
NR2F2	1
CREB3L1	1
DDIT3	3
ELK3	1
MYC	1
YBX1	2
SREBF1	1
TCF4	1
SMAD3	1
ZNF483	3
STAT2	3
MBD1	3
RFX7	3
SP3	3
MEF2A	3
KMT2A	3
GLIS3	3
ETV5	3
FOXP2	3
ZNF774	3
EGR1	3
HIVEP3	1
KLF9	1
TP53	3
NFAT5	3
STAT3	3
ZBTB7A	1
FOSL2	1
NFE2L1	3
ZKSCAN1	3
ZNF354C	2
CREB3	2
E2F4	1
CIC	3
ATF4	3
ZNF493	3
XBP1	3
NFIL3	3
ATF3	3
ZNF91	1
BPTF	1
SRF	1
CDX2	3
ZNF641	3
ZNF121	1
PRDM4	2
RARG	1
ZBTB2	2
ZNF717	1
NFYC	3
TFAP4	1
RUNX2	1
HIF1A	2
ZNF485	2
TBP	2
MEIS1	1
ZNF710	2
SNAI2	1
KLF7	1
NPAS2	1
HMGN3	1
TBX3	1
ATOH8	1
MECOM	1
PURA	1
FOXM1	1
ETS1	1
ZNF460	2
ZNF594	3
ELF1	2
NR1D2	3
KLF6	1
RELA	2
HMGA2	1
KLF10	2
SOX13	1
TFDP1	1
GLI2	1
MAFF	3
FOSL1	1
ZNF823	1
EBF3	1
ZNF789	3
GLIS1	1
NFIC	1
HBP1	3
STAT1	3
ZHX2	3
NFE2L2	3
PRDM9	3
ZNF614	2
ZSCAN29	3
HMBOX1	3
HSF2	2
ZNF441	3
GTF2B	2
MEIS2	1
