# Supplementary material for: Single-cell total-RNA profiling unveils regulatory hubs of transcription factors
Source: Nat Commun. 2024 Jul 15;15:5941. doi: 10.1038/s41467-024-50291-3 (PMC11251146; doi:10.1038/s41467-024-50291-3)
Supplement: Supplementary file 12 — Supplementary Data 9 [file 41467_2024_50291_MOESM12_ESM.xlsx]

## Sheet: Table S9
Supplementary Data 9: Verified TF modules in OIS.
TF	Verification	FDR (for ChIP-seq)	NES (for motif analysis)
REL	Motif	/	10.3
RELB	Motif	/	3.12
CEBPG	ChIP, Motif	9.61e-08	6.38
HMGA1	Motif	/	3.02
NFKB2	ChIP, Motif	0.000307	4.3
DDIT3	Motif	/	6.62
MYC	Motif	/	5.31
STAT2	ChIP, Motif	0.00528923	5.82
FOSL2	ChIP, Motif	0.0139	3.55
ATF4	ChIP, Motif	6.33e-17	11.4
ATF3	Motif	/	6.57
ETS1	Motif	/	3.58
ELF1	Motif	/	5.84
TFDP1	Motif	/	3.64
MAFF	Motif	/	3.66
STAT1	Motif	/	14.1
NFE2L2	ChIP, Motif	0.00467	7.67
TCF4	Motif	/	3.12
CREB3	Motif	/	4.95
KLF7	Motif	/	3.77
KLF6	Motif	/	5.19
RELA	Motif	/	4.84
KLF10	Motif	/	3.55
TBP	ChIP	0.00467	/
GTF2B	ChIP	0.0139	/
