# Supplementary material for: Single-cell total-RNA profiling unveils regulatory hubs of transcription factors
Source: Nat Commun. 2024 Jul 15;15:5941. doi: 10.1038/s41467-024-50291-3 (PMC11251146; doi:10.1038/s41467-024-50291-3)
Supplement: Supplementary file 13 — Supplementary Data 10 [file 41467_2024_50291_MOESM13_ESM.xlsx]

## Sheet: Table S10
Supplementary Data 10: Sequence of the primers used for qRT-PCR.
Gene	Target region	Primer	Sequence
ATP5F1	exon	forward	CAC ACC TTG TCC CTG TAC CA
ATP5F1	exon	reverse	CGT ACA AGA TAA GCC CAG TTC C
E2F1	exon	forward	ATGACATCACCAACGTCCTTG
E2F1	exon	reverse	CAGCTGTCGGAGGTCCTG
MCM6	exon	forward	CGA GAA GTG CCA GAA ACT GT
MCM6	exon	reverse	GAC GAA TCA GTT CCT CTG CTA
CENPE	exon	forward	GGG TGA ACC TTC TAA TTG TGA AG
CENPE	exon	reverse	CAG CGC CTG TTT GAG CAG
ANLN	exon	forward	ACA GTT CCA TCC AAG GGA GAA
ANLN	exon	reverse	GCT ATG TTC TTG ACA ACG CTC TC
NRXN3	exon	forward	TGT GAA GGA TGG CAT CTT GG
NRXN3	exon	reverse	AGG GGT TCT CTC CTC TTT GA
HEY1	exon	forward	CAG ATG ACC GTG GAT CAC CT
HEY1	exon	reverse	AGC GTA GTT GTT GAG ATG CGA
SRF	exon	forward	CAC AAC AGA CCA GAG AAT GAG T
SRF	exon	reverse	GTG CTG TTT GGA TGG TGG A
SMG9	exon	forward	TGG TCG GGA GAG GGA CT
SMG9	exon	reverse	GCT GTT GGA GGT GGT GG
ATP5F1	intron	forward	TTC ACA CTC CAT GTC CAG TAC
ATP5F1	intron	reverse	ATC CTC CTG GCT ATT ATG AGA ATG
E2F1	intron	forward	CTC CCT GAT CGC TGA GCT
E2F1	intron	reverse	ACC TTC ACC CAT AGG CTG C
MCM6	intron	forward	GCT TTG CTT CTG TCA CTT GAT
MCM6	intron	reverse	GAC GAG ATT CAA TGG CAC TTC G
CENPE	intron	forward	TGC TTA GTC TTG TCA GTA TCA TCA
CENPE	intron	reverse	ACA TCA ATT CCT ATA ACC CTA TAG CC
ANLN	intron	forward	CAC ATT CAG GAG TGT TTT GTT GC
ANLN	intron	reverse	TCT CCC CGA AAG AAT TAC CA
NRXN3	intron	forward	GGA AAC CTG ATC TAA GCC TAT GC
NRXN3	intron	reverse	CTC CCT AGT TCC ATG CAA TGT T
HEY1	intron	forward	TGC TGC CAC ATG CCT CTT
HEY1	intron	reverse	GACACACAGATGTAAGTTATCATCG
SRF	intron	forward	CCT TTG AGC CTC TGG TTG A
SRF	intron	reverse	CAG CAC TGA CTC TCC CCT AA
SMG9	intron	forward	GGA GTC TCA GAT TCT GGG GA
SMG9	intron	reverse	CTA CTG TGC TAC ATG ACC TCT C
ACTB	exon	forward	GCACAGAGCCTCGCCTT
ACTB	exon	reverse	GTTGTCGACGACGAGCG
PUM1	exon	forward	GAT TAT TCA GGC ACG CAG GTA
PUM1	exon	reverse	ACA GCA AGC GCA TTA GGT C
G3BP1	exon	forward	TGT GAG ACA GTA TTA CAC ACT GC
G3BP1	exon	reverse	GGT GAA GTT TTG TGA CAT CAC TTT C
AGAP1	exon	forward	TGT GTG ACA ATG GCG TGC T
AGAP1	exon	reverse	ACT GCT CAT GTC CTT GGA TAG G
CBX1	exon	forward	GGA TTA TTG GAG CTA CAG ACT CC
CBX1	exon	reverse	TTG ACA TTG GCT TCC TTG GC
METTL1	exon	forward	AAC GTG CTC ACT CCA ACC
METTL1	exon	reverse	TATCCTTTGGGTCATCGTGG
SREK1	exon	forward	GGA GTT ATG TTT GGA GAC AGG C
SREK1	exon	reverse	AAA TGA CTG AGC TTC TCG TAC T
ANXA2	exon	forward	TTT GAT AGG TAC AAG AGT TAC AGC C
ANXA2	exon	reverse	CTT CAT GGA GTC ATA CAG CCG AT
NDUFAF6	exon	forward	CAT GGT GTT TCA CAA GAG GAC TTT
NDUFAF6	exon	reverse	CAC AGG AAC AGT TTT GTG AAA GGA
RBM45	exon	forward	AAG TTA TGC TGG CAG ATT CGC
RBM45	exon	reverse	CGT CCA GTC ACA TTT TCA GTC AG
RPL37A	exon	forward	GAT CTG GCA CTG TGG TTC CTG
RPL37A	exon	reverse	GTGATGTCTCAAAGAGTAGAGGAGC
AGAP1	intron	forward	GCT TAA CCT TTC CTT AAA TGT GTC G
AGAP1	intron	reverse	CAA AAT CCT GAA GCT TTT CTC CCA T
CBX1	intron	forward	GGT TTA ACG CAA TTG AGG TGG
CBX1	intron	reverse	CCC ATT GTA TTC CTG AAT CTA TTC C
METTL1	intron	forward	TTC CCC TTT CGT CCA GAC ACT
METTL1	intron	reverse	GGCAGATGAAATGGCTCATGTAG
SREK1	intron	forward	TCT GAG GAA GAC TGA TGA CCT G
SREK1	intron	reverse	TCT AAT GCT ACG CAG ACA TTG TG
ANXA2	intron	forward	CCT GTG AAT CCC TAG TTC TGG C
ANXA2	intron	reverse	AGA ATG GCA TAG GAG TTG TTG C
NDUFAF6	intron	forward	GGA ATG GTG GAT GGA GAT GAG A
NDUFAF6	intron	reverse	CAC TTC CTA CCA TAT TCC CTG AGA
RBM45	intron	forward	TGG CAT CTC TTC CAG TTT TGT AAG
RBM45	intron	reverse	TGT CTG TAT GAA GGG TGG AGT T
RPL37A	intron	forward	CTA ATT CTG CAA GAT CCT GAA GGC
RPL37A	intron	reverse	CTG AGA TAG ACT GCT CTA CCA ATA CT
