# Supplementary material for: Single-cell total-RNA profiling unveils regulatory hubs of transcription factors
Source: Nat Commun. 2024 Jul 15;15:5941. doi: 10.1038/s41467-024-50291-3 (PMC11251146; doi:10.1038/s41467-024-50291-3)
Supplement: Supplementary file 14 — Supplementary Data 11 [file 41467_2024_50291_MOESM14_ESM.xlsx]

## Sheet: Table S11
Supplementary Data 11: sgRNA sequence used in knock down experiments.
Gene	sgRNA sequence
Non-target	GCTGCATGGGGCGCGAATCA
PUM1	GTGTCGGAGTGAAAGGTAAG
G3BP1	GAGCCGCAGCACTTGTGAGA
