# Supplementary material for: Single-cell total-RNA profiling unveils regulatory hubs of transcription factors
Source: Nat Commun. 2024 Jul 15;15:5941. doi: 10.1038/s41467-024-50291-3 (PMC11251146; doi:10.1038/s41467-024-50291-3)
Supplement: Supplementary file 15 — Supplementary Data 12 [file 41467_2024_50291_MOESM15_ESM.xlsx]

## Sheet: Table S12
Supplementary Data 12: Sequence of DNA oligos used in snapTotal-seq.
Step	Primer	Sequence	Note
Reverse transcription	GAT27-5N-3G	GTG AGT GAT GGT TGA GGA TGT GTG GAG NNNNN GGG	NNNNN: UMI
	GAT27-5N-3T	GTG AGT GAT GGT TGA GGA TGT GTG GAG NNNNN TTT	NNNNN: UMI
	GAT27-5N-dT	GTG AGT GAT GGT TGA GGA TGT GTG GAG NNNNN TTTTTTTTTTTT	NNNNN: UMI
cDNA amplification	GAT27	GTG AGT GAT GGT TGA GGA TGT GTG GAG
Library construction:
1. Introduce cell barcode	cell barcode primer	GTGTGCTCTTCCGATCT NNNNNNNN AGGAG AGT GTG AGT GAT GGT TGA GGA TGT GTG GAG	NNNNNNNN: cell barcode 1
2. Enrich fragments with UMI and cell barcode	Adapter-DSC	GCACGACATCTGCTAACGCAGTA GTGTGCTCTTCCGATCT
3. Ligation	Truseq-P5-index primer	AATGATACGGCGACCACCGAGATCTACAC NNNNNNNN ACACTCTTTCCCTACACGACGCTCTTCCGATCT	NNNNNNNN: cell barcode 2 (library barcode)
	Y-shape complementary sequence	P*GATCGGAAGAGCACACGTCTGAACTCCAGTCACATCTCGTATGCCGTCTTCTGCTTG
4. Amplification after ligation	Adapter-PCR	GCACGACATCTGCTAACGCAGTA
	Illumina-P5	AATGATACGGCGACCACCGAGA
5. Amplification after DSN	Adapter-DSC	GCACGACATCTGCTAACGCAGTA GTGTGCTCTTCCGATCT	Same as the primer in step 2
	Illumina-P5	AATGATACGGCGACCACCGAGA	Same as the primer in step 4
6. Final amplification	Adapter-P7	CAAGCAGAAGACGGCATACGAGATGCACGACATCTGCTAACGCAGTA	Use for Illumina customized sequencing
	Illumina-P5	AATGATACGGCGACCACCGAGA	Same as the primer in step 4
	OR
	Truseq-P7	CAAGCAGAAGACGGCATACGAGAT CGAGTAAT GTGACTGGAGTTCAGACGTGTGCTCTTCCGATCT	Use for Illumina standard sequencing. The 8 bases with underline are an example of index sequence, which can be replaced by other index sequences.
	Illumina-P5	AATGATACGGCGACCACCGAGA	Same as the primer in step 4
Sequencing primers for Illumina customized sequencing	Read 1	ACACTCTTTCCCTACACGACGCTCTTCCGATCT	The same as Illumina standard Tru-seq read 1 sequencing primer
	Read 2	AGAGGTGAGTGAGTGATGGTTGAGGATGTGTGGAG
	Index i5	AGATCGGAAGAGCGTCGTGTAGGGAAAGAGTGT	The same as Illumina standard Tru-seq index i5 sequencing primer
	Index i7	CTCCACACATCCTCAACCATCACTCACTCACCTCT
