# Supplementary material for: Single-cell total-RNA profiling unveils regulatory hubs of transcription factors
Source: Nat Commun. 2024 Jul 15;15:5941. doi: 10.1038/s41467-024-50291-3 (PMC11251146; doi:10.1038/s41467-024-50291-3)
Supplement: Supplementary file 17 — Source Data [file 41467_2024_50291_MOESM17_ESM.xlsx]

## Sheet: Figure 1
p	snapTotal-seq	0.93
	VASA-plate	0.85
	CEL-Seq2	0.78
	Smart-seq3	0.51

## Sheet: Figure 2
f		G1			S/G2			G2/M
	E2F1	0.933069	0.965063	1.10187	0.576837	0.583119	0.553249	0.78609	0.732881	0.768917
	MCM6	1.05887	1.03229	0.908848	0.55649	0.647538	0.616348	0.60061	0.712041	0.670512
	CENPE	0.633188	0.649368	0.69678	1.02706	0.99629	0.976651	0.835384	0.814809	0.835269
	ANLN	0.63191	0.666854	0.597675	0.968799	1.02443	1.00677	0.951574	0.88519	0.858572
	NRXN3	0.46189	0.547104	0.480359	0.949188	1.0246	1.02621	0.816667	0.839008	0.811655
	HEY1	0.688686	0.512072	0.429921	0.98117	0.952493	1.06634	0.597303	0.624384	0.598258
	SRF	0.848676	0.8553	0.87995	1.03502	0.902496	0.914915	0.998593	0.981265	1.02014
	SMG9	0.531027	0.610468	0.584859	0.935705	1.05934	1.00496	0.664689	0.797642	0.77069
g		G1			S/G2			G2/M
	E2F1	1.01374	0.929609	1.05665	0.124652	0.16363	0.156373	0.529977	0.56192	0.491784
	MCM6	1.04399	0.926681	1.02933	0.1581	0.181855	0.194029	0.622254	0.634467	0.447474
	CENPE	0.337535	0.24784	0.340149	1.00434	0.922541	1.07312	0.672361	0.734367	0.660249
	ANLN	0.463246	0.418617	0.425739	0.99957	1.03702	0.963415	0.726319	0.820871	0.932691
	NRXN3	1.02911	1.05683	0.914063	0.690224	0.659451	0.721649	0.708315	0.776317	0.825739
	HEY1	0.462226	0.567605	0.499282	0.886684	1.00547	1.10784	0.652675	0.680723	0.676861
	SRF	0.69551	0.700726	0.63907	0.917558	0.854805	0.779128	0.985892	1.07076	0.94335
	SMG9	0.809762	0.673815	0.718032	0.90132	1.081	1.01768	0.844958	0.976264	0.927987
h		Canonical	Noncanonical
	Type I	191	199
	Type II	163	772
	Type III	56	516
i		Canonical	Noncanonical
	microtubule cytoskeleton	74	12
	chromosome	90	25
	centrosome	42	4
	kinetochore	27	0
	vesicle	15	31
	endoplasmic reticulum	6	18
	Golgi apparatus	7	20
	intrinsic component of plasma membrane	0	16

## Sheet: Figure 4
i	Relative expression
	sgNT	0.906728	0.989454	1.10382
	sgPUM1	0.420027	0.427495	0.398091
	Relative proliferation
	sgNT	0.945098	0.976471	0.972549
	sgPUM1	0.658696	0.694989	0.693833
j	Relative expression
	sgNT	0.897418	1.00734	1.09524
	sgG3BP1	0.196752	0.162811	0.153948
	Relative proliferation
	sgNT	0.945098	0.976471	0.972549
	sgG3BP1	0.867958	0.870403	0.873239

## Sheet: Supplementary figure 8
h		Canonical	Noncanonical
	Module 1	44	28
	Module 2	41	34
	Module 3	8	74
	Module 4	80	9
	Module 5	18	54

## Sheet: Supplementary figure 13
a	Unspliced RNA	G1			S/G2			G2/M
	AGAP1	1.16324	0.892423	0.944332	0.812199	0.736366	1.07214	0.844468	0.959381	0.947555
	CBX1	0.917812	1.10369	0.883093	0.961013	0.871925	1.12662	0.942783	0.950881	1.10634
	METTL1	1.01895	0.856676	0.969966	0.927852	1.03791	1.03388	0.999358	0.920661	1.07998
	SREK1	1.12397	0.78754	1.08849	0.840741	0.983763	0.894186	0.939477	0.878772	1.15622
	Spliced RNA	G1			S/G2			G2/M
	AGAP1	0.679274	0.728812	0.722252	0.933088	1.02616	1.04075	0.88522	0.905649	0.955919
	CBX1	1.01571	0.904085	1.08021	0.823186	0.933649	0.963275	0.850142	0.795428	0.795239
	METTL1	0.553847	0.639879	0.645132	0.972813	0.946061	1.08113	0.854719	0.726357	0.791757
	SREK1	0.77525	0.815507	0.747867	0.941779	0.943741	1.11448	0.940679	0.906229	0.93044
b	Unspliced RNA	G1			S/G2			G2/M
	ANXA2	0.592357	0.641998	0.798723	0.598751	0.705572	0.836848	0.959241	0.874414	1.16634
	NDUFAF6	1.06221	0.917979	1.01981	0.73919	0.771555	0.794737	0.789381	0.734062	0.805915
	RBM45	0.938114	1.00538	0.918059	0.725456	0.604926	0.689969	0.931064	1.00495	1.06398
	RPL37A	1.05003	0.97032	0.979654	0.728671	0.706913	0.649678	0.843422	0.954761	1.01113
	Spliced RNA	G1			S/G2			G2/M
	ANXA2	0.98904	0.917432	0.975253	0.853805	0.921013	0.932972	1.12385	0.859071	1.01708
	NDUFAF6	0.84829	0.986896	0.82179	0.992857	1.00405	1.00309	0.94083	0.954377	0.856897
	RBM45	0.938952	0.888887	0.929477	0.931911	0.952875	0.965957	1.04241	1.01168	0.945913
	RPL37A	1.08577	0.920275	0.993954	0.918703	1.04562	0.972559	0.813569	0.954874	0.843452

## Sheet: Supplementary figure 16
a		G0	G1	S	G2/M
	NoKras	29	40	33	48
	day1	31	29	66	45
	day2	92	9	33	36
	day3	121	11	34	5
	day5	114	3	3	10

## Sheet: Supplementary figure 20
a		Other	polyA sites > 1
	Module 1	261	307
	Module 2	218	203
	Module 3	166	442
	Module 4	189	240
	Module 5	338	374
